# Supplementary material for: A systematic review of randomised controlled trials assessing effectiveness of prosthetic and orthotic interventions
Source: PLoS One. 2018 Mar 14;13(3):e0192094. doi: 10.1371/journal.pone.0192094 (PMC5851539; doi:10.1371/journal.pone.0192094)
Supplement: S4 File — (XLSX) [file pone.0192094.s004.xlsx]

## Sheet: Transtibial amputee
Category	Outcome measure	Author (Year)	Sample size randomised (sample size analysed)	Gender (M:F)	Group 1 (G1)	Group 2 (G2)	No. of participants in G1	Age of G1 (mean ± SD years)	Time since amputation for G1 (mean ± SD)	No. of participants in G2	Age of G2 (mean ± SD years)	Time since amputation for G2 (mean ± SD)	Length of follow-up	Baseline mean measurment for G1	Mean change for G1 (follow-up - baseline)	Standard deviation for G1†	Baseline mean measurment for G2	Mean change for G2 (follow-up - baseline)	Standard deviation for G2†	Effect size (95% CI)	Direction of change for outcome measure from baseline to follow-up	Improvement signified by:
B	Cadence	Datta et al. (2004)	27 (21)	19:2	Patellar tendon bearing socket	ICEX	10	52.5 ± 16.2	8.6 ± 15.9	11	47.8 ± 16.9	11.6 ± 11.8	minimum 6 weeks	98.4	1.3	9.082	99.591	2.545	7.984	0.15 (-0.79 to 1.09)	G1↑; G2↑	#		Small effect size (0 .20 - 0.49)
	Force asymmetry	Datta et al. (2004)	27 (21)	19:2	Patellar tendon bearing socket	ICEX	10	52.5 ± 16.2	8.6 ± 15.9	11	47.8 ± 16.9	11.6 ± 11.8	minimum 6 weeks	9.869	-1.628	6.638	12.623	0.233	10.85	0.2 (-0.82 to 1.22)	G1↓; G2↑	#		Medium effect size (0.50 - 0.79)
	Motility (during walking)	Selles et al. (2005)	36 (26)		Patellar tendon bearing socket	ICEX	14	57.9 ± 15.6	13.8 ± 14.4	12	67.6 ± 13.5	18 ± 5.7	3 months	0.14	-0.02	0.06	0.12	-0.01	0.04	0.2 (-0.56 to 0.96)	G1↓; G2↓	↑		Large effect size (0.80 - 1.29)
	Motility (overall)	Selles et al. (2005)	36 (26)		Patellar tendon bearing socket	ICEX	14	57.9 ± 15.6	13.8 ± 14.4	12	67.6 ± 13.5	18 ± 5.7	3 months	0.02	0	0.02	0.02	0	1	0 (-0.76 to 0.76)	G1↔; G2↔	↑		Very large effect size (≥1.3)
	Non-prosthetic knee moment	Datta et al. (2004)	27 (21)	19:2	Patellar tendon bearing socket	ICEX	10	52.5 ± 16.2	8.6 ± 15.9	11	47.8 ± 16.9	11.6 ± 11.8	minimum 6 weeks	0.707	-0.18	0.26	0.644	-0.056	0.33	0.41 (-0.45 to 1.27)	G1↓; G2↓	#
	Number of body posture transitions	Selles et al. (2005)	36 (26)		Patellar tendon bearing socket	ICEX	14	57.9 ± 15.6	13.8 ± 14.4	12	67.6 ± 13.5	18 ± 5.7	3 months	130.33	2.52	50.17	118.45	3.64	51.92	0.02 (-0.80 to 0.84)	G1↑; G2↑	↑
	Number of walking periods	Selles et al. (2005)	36 (26)		Patellar tendon bearing socket	ICEX	14	57.9 ± 15.6	13.8 ± 14.4	12	67.6 ± 13.5	18 ± 5.7	3 months	186.33	-61.95	114.73	119.18	-0.09	87.07	0.6 (-16.24 to 17.44)	G1↓; G2↓	↑
	Prosthesis evaluation questionnaire (mobility)	Selles et al. (2005)	36 (26)		Patellar tendon bearing socket	ICEX	14	57.9 ± 15.6	13.8 ± 14.4	12	67.6 ± 13.5	18 ± 5.7	3 months	509.1	50.7	234.8	534	-2.8	213.9	-0.24 (-14.80 to 14.32)	G1↑; G2↓	↑
	Prosthesis evaluation questionnaire (pain)	Selles et al. (2005)	36 (26)		Patellar tendon bearing socket	ICEX	14	57.9 ± 15.6	13.8 ± 14.4	12	67.6 ± 13.5	18 ± 5.7	3 months	78.8	12	31	82.2	-0.1	35.6	-0.36 (-3.73 to 3.01)	G1↑; G2↓	↑
	Prosthesis evaluation questionnaire (phantom pain)	Selles et al. (2005)	36 (26)		Patellar tendon bearing socket	ICEX	14	57.9 ± 15.6	13.8 ± 14.4	12	67.6 ± 13.5	18 ± 5.7	3 months	66.2	8.2	51.9	70.1	3.7	36.7	-0.1 (-1.55 to 1.35)	G1↑; G2↑	↑
	Prosthesis evaluation questionnaire (prosthesis function)	Selles et al. (2005)	36 (26)		Patellar tendon bearing socket	ICEX	14	57.9 ± 15.6	13.8 ± 14.4	12	67.6 ± 13.5	18 ± 5.7	3 months	498.2	-4.8	93	534	-56.5	101.5	-0.53 (-14.60 to 13.54)	G1↓; G2↓	↑
	Prosthesis evaluation questionnaire (satisfaction)	Selles et al. (2005)	36 (26)		Patellar tendon bearing socket	ICEX	14	57.9 ± 15.6	13.8 ± 14.4	12	67.6 ± 13.5	18 ± 5.7	3 months	135.1	15.4	49.1	148.9	-1.9	58	-0.32 (-5.08 to 4.44)	G1↑; G2↓	↑
	Prosthesis evaluation questionnaire (total)	Selles et al. (2005)	36 (26)		Patellar tendon bearing socket	ICEX	14	57.9 ± 15.6	13.8 ± 14.4	12	67.6 ± 13.5	18 ± 5.7	3 months	1279.7	74	325.2	1369.3	-57.6	292.7	-0.42 (-36.19 to 35.35)	G1↑; G2↓	↑
	Prosthetic knee moment	Datta et al. (2004)	27 (21)	19:2	Patellar tendon bearing socket	ICEX	10	52.5 ± 16.2	8.6 ± 15.9	11	47.8 ± 16.9	11.6 ± 11.8	minimum 6 weeks	0.352	-0.094	0.202	0.251	0.048	0.145	0.84 (-0.02 to 1.70)	G1↓; G2↑	#
	Prosthetic stance knee flexion	Datta et al. (2004)	27 (21)	19:2	Patellar tendon bearing socket	ICEX	10	52.5 ± 16.2	8.6 ± 15.9	11	47.8 ± 16.9	11.6 ± 11.8	minimum 6 weeks	16.876	1.539	10.123	17.539	-3.345	6.61	-0.58 (-2.29 to 1.13)	G1↑; G2↓	#
	Prosthetic swing flexion	Datta et al. (2004)	27 (21)	19:2	Patellar tendon bearing socket	ICEX	10	52.5 ± 16.2	8.6 ± 15.9	11	47.8 ± 16.9	11.6 ± 11.8	minimum 6 weeks	58.283	2.93	6.489	58.826	2.724	7.469	-0.03 (-0.89 to 0.83)	G1↑; G2↑	#
	Spatial asymmetry	Datta et al. (2004)	27 (21)	19:2	Patellar tendon bearing socket	ICEX	10	52.5 ± 16.2	8.6 ± 15.9	11	47.8 ± 16.9	11.6 ± 11.8	minimum 6 weeks	-9.514	-1.42	13.335	-6.061	-7.389	13.511	-0.44 (-2.44 to 1.56)	G1↓; G2↓	#
	Stride frequency	Selles et al. (2005)	36 (26)		Patellar tendon bearing socket	ICEX	14	57.9 ± 15.6	13.8 ± 14.4	12	67.6 ± 13.5	18 ± 5.7	3 months	0.79	0.02	0.14	0.77	0.02	0.14	0 (-0.76 to 0.76)	G1↑; G2↑	↑
	Stride length	Datta et al. (2004)	27 (21)	19:2	Patellar tendon bearing socket	ICEX	10	52.5 ± 16.2	8.6 ± 15.9	11	47.8 ± 16.9	11.6 ± 11.8	minimum 6 weeks	1.178	0.035	0.273	1.25	0.004	0.241	-0.12 (-0.98 to 0.74)	G1↑; G2↑	#
		Selles et al. (2005)	36 (26)		Patellar tendon bearing socket	ICEX	14	57.9 ± 15.6	13.8 ± 14.4	12	67.6 ± 13.5	18 ± 5.7	3 months	1.11	0.01	0.31	1.12	0.03	0.29	0.07 (-0.69 to 0.83)	G1↑; G2↑	↑
	Stride length asymmetry	Selles et al. (2005)	36 (26)		Patellar tendon bearing socket	ICEX	14	57.9 ± 15.6	13.8 ± 14.4	12	67.6 ± 13.5	18 ± 5.7	3 months	0.9	0.02	0.09	0.95	0.03	0.09	0.11 (-0.65 to 0.87)	G1↑; G2↑	↑
	Swing asymmetry	Selles et al. (2005)	36 (26)		Patellar tendon bearing socket	ICEX	14	57.9 ± 15.6	13.8 ± 14.4	12	67.6 ± 13.5	18 ± 5.7	3 months	0.92	0.02	0.09	0.92	0.02	0.07	0 (-0.76 to 0.76)	G1↑; G2↑	↑
	Temporal asymmetry	Datta et al. (2004)	27 (21)	19:2	Patellar tendon bearing socket	ICEX	10	52.5 ± 16.2	8.6 ± 15.9	11	47.8 ± 16.9	11.6 ± 11.8	minimum 6 weeks	7.947	-3.45	4.35	7.013	0.264	5.272	0.76 (-0.65 to 2.17)	G1↓; G2↑	#
	Time spent in dynamic activities (%)	Selles et al. (2005)	36 (26)		Patellar tendon bearing socket	ICEX	14	57.9 ± 15.6	13.8 ± 14.4	12	67.6 ± 13.5	18 ± 5.7	3 months	9	-1.56	6.17	6.35	0.31	4.77	0.34 (-0.58 to 1.26)	G1↓; G2↑	↑
	Time spent upright (%)	Selles et al. (2005)	36 (26)		Patellar tendon bearing socket	ICEX	14	57.9 ± 15.6	13.8 ± 14.4	12	67.6 ± 13.5	18 ± 5.7	3 months	20.03	-3.26	9.51	13.33	1.09	7.62	0.5 (-0.91 to 1.91)	G1↓; G2↑	↑
	Time spent walking (%)	Selles et al. (2005)	36 (26)		Patellar tendon bearing socket	ICEX	14	57.9 ± 15.6	13.8 ± 14.4	12	67.6 ± 13.5	18 ± 5.7	3 months	7.43	-2.18	4.76	4.61	-0.06	3.82	0.49 (-0.47 to 1.45)	G1↓; G2↓	↑
	Walking speed	Datta et al. (2004)	27 (21)	19:2	Patellar tendon bearing socket	ICEX	10	52.5 ± 16.2	8.6 ± 15.9	11	47.8 ± 16.9	11.6 ± 11.8	minimum 6 weeks	0.961	0.053	0.244	1.054	0.03	0.258	-0.09 (-0.95 to 0.77)	G1↑; G2↑	#
		Selles et al. (2005)	36 (26)		Patellar tendon bearing socket	ICEX	14	57.9 ± 15.6	13.8 ± 14.4	12	67.6 ± 13.5	18 ± 5.7	3 months	0.89	0.03	0.33	0.87	0.05	0.31	0.06 (-0.70 to 0.82)	G1↑; G2↑	↑
B: Provision of a prosthetic/orthotic Vs. prosthetic/orthotic comparator
G1 = Group 1; G2 = Group 2; SD = Standard Deviation; †highest standard deviation from baseline and follow-up measurement unless otherwise stated; CI = Confidence interval; ↑ increase in mean score from baseline to follow up; ↓ decrease in mean score from baseline to follow up; ↔ no change in mean score from baseline to follow up
#No information provided in article to indicate how improvement was defined
References
Datta D, Harris I, Heller B, Howitt J, Martin R. Gait, cost and time implications for changing from PTB to ICEX® sockets. Prosthet Orthot Int 2004;28:115-20.
Selles RW, Janssens PJ, Jongenengel CD, Bussmann JB. A randomized controlled trial comparing functional outcome and cost efficiency of a total surface-bearing socket versus a conventional patellar tendon-bearing socket in transtibial amputees. Arch Phys Med Rehabil 2005;86(1):154-61; quiz 80.

## Sheet: Osteoarthritis
Category	Body region	Outcome measure	Author (Year)	Sample size randomised (sample size analysed)	Gender (M:F)	Group 1 (G1)	Group 2 (G2)	No. of participants in G1	Age of G1 (mean ± SD years)	Duration of condition of G1 (mean ± SD)	No. of participants in G2	Age of G2 (mean ± SD years)	Duration of condition of G2 (mean ± SD)	Length of follow-up	Baseline mean measurment for G1	Mean change for G1 (follow-up - baseline)	Standard deviation for G1†	Baseline mean measurment for G2	Mean change for G2 (follow-up - baseline)	Standard deviation for G2†	Effect size (95% CI)	Direction of change for outcome measure from baseline to follow-up	Improvement signified by:
A	Foot	20m walk test	Skou et al. (2015)	100 (100)	49:51	Control	Foot orthosis	50	67.1 ± 9.1		50	64.8 ± 8..7		12 months	11	-0.6	2.4***	10.9	-1.2	2.3***	-0.26 (-0.65 to 0.13)	G1↓; G2↓	↓		Small effect size (0 .20 - 0.49)
		6 min walk test	Trombini-Souza et al. (2015)	56 (50)		Control	Footwear	24	66 ± 4		26	66 ± 5		6 months	430.6	-2.3	44.2	433.5	5.8	48.9	0.17 (-1.52 to 1.86)	G1↓; G2↑	↑		Medium effect size (0.50 - 0.79)
		Bodyweight change	Skou et al. (2015)	100 (100)	49:51	Control	Foot orthosis	50	67.1 ± 9.1		50	64.8 ± 8..7		12 months	85	-2.4	16.3***	88.1	-2.4	17.6***	0 (-0.39 to 0.39)	G1↓; G2↓	↓		Large effect size (0.80 - 1.29)
		EQ VAS§	Skou et al. (2015)	100 (100)	49:51	Control	Foot orthosis	50	67.1 ± 9.1		50	64.8 ± 8..7		12 months	68.2	7.2	21.3***	64.9	5.3	18.6***	-0.1 (-0.57 to 0.37)	G1↑; G2↑	↑		Very large effect size (≥1.3)
		EQ-5D§	Skou et al. (2015)	100 (100)	49:51	Control	Foot orthosis	50	67.1 ± 9.1		50	64.8 ± 8..7		12 months	0.689	0.075	0.145***	0.66	0.14	0.16***	0.43 (0.04 to 0.82)	G1↑; G2↑	↑
		KOOS (activities of daily living)	Skou et al. (2015)	100 (100)	49:51	Control	Foot orthosis	50	67.1 ± 9.1		50	64.8 ± 8..7		12 months	60.4	5.9	16.4***	55.5	18.7	17.1***	0.76 (-1.06 to 2.58)	G1↑; G2↑	↑		Identified as primary outcome measure
		KOOS (pain)	Skou et al. (2015)	100 (100)	49:51	Control	Foot orthosis	50	67.1 ± 9.1		50	64.8 ± 8..7		12 months	53.6	9.3	13.7***	51.6	18.7	14.3***	0.67 (-0.68 to 2.02)	G1↑; G2↑	↑
		KOOS (quality of life)	Skou et al. (2015)	100 (100)	49:51	Control	Foot orthosis	50	67.1 ± 9.1		50	64.8 ± 8..7		12 months	39.5	5.5	14.5***	34	19	12.4***	1 (-0.92 to 2.92)	G1↑; G2↑	↑
		KOOS (sport/recreation)	Skou et al. (2015)	100 (100)	49:51	Control	Foot orthosis	50	67.1 ± 9.1		50	64.8 ± 8..7		12 months	23	12	16.5***	24.5	16	18.2***	0.23 (-0.46 to 0.92)	G1↑; G2↑	↑
		KOOS (symptoms)	Skou et al. (2015)	100 (100)	49:51	Control	Foot orthosis	50	67.1 ± 9.1		50	64.8 ± 8..7		12 months	59.5	7.7	18.3***	54.6	16.3	15.9***	0.5 (-0.75 to 1.75)	G1↑; G2↑	↑
		KOOS4	Skou et al. (2015)	100 (100)	49:51	Control	Foot orthosis	50	67.1 ± 9.1		50	64.8 ± 8..7		12 months	53.2	7.1	12.1***	48.9	18.2	11.8***	0.93 (-0.66 to 2.52)	G1↑; G2↑	↑
		Lequesne score	Trombini-Souza et al. (2015)	56 (50)		Control	Footwear	24	66 ± 4		26	66 ± 5		6 months	11.5	-1.8	4.7	9.7	-4.2	3.5	-0.58 (-1.31 to 0.15)	G1↓; G2↓	↓
		Timed up and go	Skou et al. (2015)	100 (100)	49:51	Control	Foot orthosis	50	67.1 ± 9.1		50	64.8 ± 8..7		12 months	8.1	-1.1	2.5***	7.8	-1.4	2.3***	-0.13 (-0.52 to 0.26)	G1↓; G2↓	↓
	Hand	Closure of the first web	Rannou et al. (2009)	112 (112)	11:101	Control	Thumb orthosis	55	63.5 ± 7.6		57	63 ± 7.9		12 months	66	3.5	12.61^^	66.3	4.4	12.08^^	0.07 (-0.32 to 0.46)	G1↑; G2↑	↑
		Cochin hand functional scale	Rannou et al. (2009)	112 (112)	11:101	Control	Thumb orthosis	55	63.5 ± 7.6		57	63 ± 7.9		12 months	17.7	4.3	12.61^^	19.4	-1.9	12.08^^	-0.5 (-1.40 to 0.40)	G1↑; G2↓	↓
		Grip strength (left)	Hermann et al. (2014)	59 (55)	1:58*	Control	Thumb orthosis	29	70.2 ± 6.2	15.2 (10, 36)# years	26	70.7 ± 7.3	16.2 (5, 41)# years	2 months	139.5	5.9	48.63^^	120.7	1.5	34.37^^	-0.1 (-1.14 to 0.94)	G1↑; G2↑	↑
		Grip strength (right)	Hermann et al. (2014)	59 (55)	1:58*	Control	Thumb orthosis	29	70.2 ± 6.2	15.2 (10, 36)# years	26	70.7 ± 7.3	16.2 (5, 41)# years	2 months	134.8	1.4	47.26^^	124.6	2.8	36.16^^	0.03 (-0.56 to 0.62)	G1↑; G2↑	↑
		Kallman score (scaphotrapezal)	Rannou et al. (2009)	112 (112)	11:101	Control	Thumb orthosis	55	63.5 ± 7.6		57	63 ± 7.9		12 months	1.5	0.3	1.26^^	1.7	0.22	1.21^^	-0.07 (-0.44 to 0.30)	G1↑; G2↑	↓
		Kallman score (trapeziometacarpal)	Rannou et al. (2009)	112 (112)	11:101	Control	Thumb orthosis	55	63.5 ± 7.6		57	63 ± 7.9		12 months	4.4	0.33	2.22^^	5.1	0.4	2.19^^	0.03 (-0.34 to 0.40)	G1↑; G2↑	↓
		Kapandji index (thumb counter-opposition score)	Rannou et al. (2009)	112 (112)	11:101	Control	Thumb orthosis	55	63.5 ± 7.6		57	63 ± 7.9		12 months	2.2	-0.06	0.59^^	2.2	0.1	0.53^^	0.29 (-0.08 to 0.66)	G1↓; G2↑	↑
		Kapandji index (thumb opposition score)	Rannou et al. (2009)	112 (112)	11:101	Control	Thumb orthosis	55	63.5 ± 7.6		57	63 ± 7.9		12 months	9.6	-0.16	0.67^^	9.5	0.14	0.68^^	0.45 (0.08 to 0.82)	G1↓; G2↑	↑
		Pain	Rannou et al. (2009)	112 (112)	11:101	Control	Thumb orthosis	55	63.5 ± 7.6		57	63 ± 7.9		12 months	47.7	-7.9	25.96^^	45.5	-22.2	24.16^^	-0.57 (-2.47 to 1.33)	G1↓; G2↓	↓
		Pain during grip strength test (left)	Hermann et al. (2014)	59 (55)	1:58*	Control	Thumb orthosis	29	70.2 ± 6.2	15.2 (10, 36)# years	26	70.7 ± 7.3	16.2 (5, 41)# years	2 months	3‡	-0.4	3.30^^	4‡	-0.5	2.33^^	-0.03 (-0.60 to 0.54)	G1↓; G2↓	↓
		Pain during grip strength test (right)	Hermann et al. (2014)	59 (55)	1:58*	Control	Thumb orthosis	29	70.2 ± 6.2	15.2 (10, 36)# years	26	70.7 ± 7.3	16.2 (5, 41)# years	2 months	3‡	0.4	3.30^^	4‡	-0.08	2.29^^	-0.17 (-0.70 to 0.36)	G1↑; G2↓	↓
		Pain during pinch strength test (left)	Hermann et al. (2014)	59 (55)	1:58*	Control	Thumb orthosis	29	70.2 ± 6.2	15.2 (10, 36)# years	26	70.7 ± 7.3	16.2 (5, 41)# years	2 months	4‡	0.1	2.20^^	4‡	0.3	1.40^^	0.1 (-0.47 to 0.67)	G1↑; G2↑	↓
		Pain during pinch strength test (right)	Hermann et al. (2014)	59 (55)	1:58*	Control	Thumb orthosis	29	70.2 ± 6.2	15.2 (10, 36)# years	26	70.7 ± 7.3	16.2 (5, 41)# years	2 months	3‡	-0.2	3.19^^	3‡	-0.3	2.60^^	-0.03 (-0.56 to 0.50)	G1↓; G2↓	↓
		Pain level during pinch strength	Rannou et al. (2009)	112 (112)	11:101	Control	Thumb orthosis	55	63.5 ± 7.6		57	63 ± 7.9		12 months	33.7	-3.7	31.15^^	30.7	-10.3	29.44^^	-0.22 (-1.16 to 0.72)	G1↓; G2↓	↓
		Patient global perceived disability	Rannou et al. (2009)	112 (112)	11:101	Control	Thumb orthosis	55	63.5 ± 7.6		57	63 ± 7.9		12 months	38.6	1.5	25.22^^	38.2	-11.6	23.40^^	-0.54 (-2.30 to 1.22)	G1↑; G2↓	↓
		Pinch strength	Rannou et al. (2009)	112 (112)	11:101	Control	Thumb orthosis	55	63.5 ± 7.6		57	63 ± 7.9		12 months	171	-14.4	57.10^^	181.9	-5.4	53.60^^	0.16 (-1.07 to 1.39)	G1↓; G2↓	↑
		Pinch strength (left)	Hermann et al. (2014)	59 (55)	1:58*	Control	Thumb orthosis	29	70.2 ± 6.2	15.2 (10, 36)# years	26	70.7 ± 7.3	16.2 (5, 41)# years	2 months	28	-0.2	12.36^^	20	1.5	7.25^^	0.16 (-0.49 to 0.81)	G1↓; G2↑	↑
		Pinch strength (right)	Hermann et al. (2014)	59 (55)	1:58*	Control	Thumb orthosis	29	70.2 ± 6.2	15.2 (10, 36)# years	26	70.7 ± 7.3	16.2 (5, 41)# years	2 months	25.8	-0.8	11.54^^	22.9	-0.7	8.32^^	0.01 (-0.52 to 0.54)	G1↓; G2↓	↑
	Knee	KOOS (activities of daily living)	Callaghan et al. (2015)	126 (126)	54:72	Control	Knee brace	63	56.4 ± 8.1		63	54.5 ± 6.7		6 weeks	57	-0.7	19.2**	52.7	8.1	22**	0.43 (-0.71 to 1.57)	G1↓; G2↑	↑
		KOOS (pain)	Callaghan et al. (2015)	126 (126)	54:72	Control	Knee brace	63	56.4 ± 8.1		63	54.5 ± 6.7		6 weeks	51.1	0.7	18.4**	48.2	9.3	18.4**	0.47 (-0.65 to 1.59)	G1↑; G2↑	↑
		Pain	Callaghan et al. (2015)	126 (126)	54:72	Control	Knee brace	63	56.4 ± 8.1		63	54.5 ± 6.7		6 weeks	6.3	0	2.4**	6.8	-1.8	2.4**	-0.75 (-1.16 to -0.34)	G1↔; G2↓	↓
		Patellofemoral BML volume	Callaghan et al. (2015)	126 (126)	54:72	Control	Knee brace	63	56.4 ± 8.1		63	54.5 ± 6.7		6 weeks	2088.1	621.3	2938.8**	3039.4	-820.6	3974.9**	-0.41 (-178.44 to 177.62)	G1↑; G2↓	↓
B	Foot	Activity (steps taken per day)	Bennell et al. (2011)	200 (200)	82:118	Flat foot orthosis	Wedged foot orthosis	97	65 ± 7.9		103	63.3 ± 8.1		12 months	7562	-874	4106	7908	151	4946	0.22 (-100.23 to 100.67)	G1↓; G2↑	↑
		Analgesic intake during previous 3 months	Maillefert et al. (2001)	156 (156)	41:115	Foot orthosis	Laterally-wedged foot orthosis	74	65.6 ± 9.9	6 ± 5.3	82	64 ± 10.8	6 ± 7.4	6 months	23.7	-1.3	32	25.3	-4.8	33	-0.11 (-0.60 to 0.38)	G1↓; G2↓	↓
		AQoL	Bennell et al. (2011)	200 (200)	82:118	Flat foot orthosis	Wedged foot orthosis	97	65 ± 7.9		103	63.3 ± 8.1		12 months	0.7	0	0.2	0.7	0	0.2	0 (-0.27 to 0.27)	G1↔; G2↔	↑
		Femorotibial angle	Toda et al. (2005)	81 (81)	0:81	Placebo foot orthosis	Wedged foot orthosis (<5hr wear time)	22	62 ± 9.8	2.7 ± 2	21	63.6 ± 9.9	3.2 ± 4.4	2 weeks	180.2	-0.2	3.8	180.4	-2.4	4.3	-0.54 (-1.30 to 0.22)	G1↓; G2↓	↓
			Toda et al. (2005)	81 (81)	0:81	Placebo foot orthosis	Wedged foot orthosis (5-10hr wear time)	22	62 ± 9.8	2.7 ± 2	20	64.1 ± 12.3	3.7 ± 6.7	2 weeks	180.2	-0.2	3.8	179.4	-2.3	4.2	-0.53 (-1.27 to 0.21)	G1↓; G2↓	↓
			Toda et al. (2005)	81 (81)	0:81	Placebo foot orthosis	Wedged foot orthosis (>10hr wear time)	22	62 ± 9.8	2.7 ± 2	18	64.7 ± 9.7	4.5 ± 3.9	2 weeks	180.2	-0.2	3.8	181.8	-2.4	5.5	-0.47 (-1.25 to 0.31)	G1↓; G2↓	↓
			Toda et al. (2005)	81 (81)	0:81	Wedged foot orthosis (<5hr wear time)	Wedged foot orthosis (5-10hr wear time)	21	63.6 ± 9.9	3.2 ± 4.4	20	64.1 ± 12.3	3.7 ± 6.7	2 weeks	180.4	-2.4	4.3	179.4	-2.3	4.2	0.02 (-0.59 to 0.63)	G1↓; G2↓	↓
			Toda et al. (2005)	81 (81)	0:81	Wedged foot orthosis (<5hr wear time)	Wedged foot orthosis (>10hr wear time)	21	63.6 ± 9.9	3.2 ± 4.4	18	64.7 ± 9.7	4.5 ± 3.9	2 weeks	180.4	-2.4	4.3	181.8	-2.4	5.5	0 (-0.63 to 0.63)	G1↓; G2↓	↓
			Toda et al. (2005)	81 (81)	0:81	Wedged foot orthosis (5-10hr wear time)	Wedged foot orthosis (>10hr wear time)	20	64.1 ± 12.3	3.7 ± 6.7	18	64.7 ± 9.7	4.5 ± 3.9	2 weeks	179.4	-2.3	4.2	181.8	-2.4	5.5	-0.02 (-0.67 to 0.63)	G1↓; G2↓	↓
			Toda and Tsukimura (2004)	66 (61)	0:61	Inserted wedged foot orthosis	Strapped wedged foot orthosis	32	66.4 ± 7.4	5.5 ± 6.5	29	63.1 ± 7.9	5.7 ± 7.3	6 months	184.1	-0.4	5.6	183.4	-2.7	6	-0.4 (-1.05 to 0.25)	G1↓; G2↓	↓
			Toda et al. (2004)	62 (62)	0:62	Strapped wedged foot orthosis (8mm)	Strapped wedged foot orthosis (12mm)	20	61.9 ± 10.6	4.3 ± 6	21	61.8 ± 5.5	4.4 ± 5	2 weeks	182.8	-2.4	5.7***	181.6	-3.2	4.9***	-0.15 (-0.78 to 0.48)	G1↓; G2↓	↓
			Toda et al. (2004)	62 (62)	0:62	Strapped wedged foot orthosis (8mm)	Strapped wedged foot orthosis (16mm)	20	61.9 ± 10.6	4.3 ± 6	21	61.7 ± 8.3	3.1 ± 3.6	2 weeks	182.8	-2.4	5.7***	181.4	-4	5***	-0.3 (-1.01 to 0.41)	G1↓; G2↓	↓
			Toda et al. (2004)	62 (62)	0:62	Strapped wedged foot orthosis (12mm)	Strapped wedged foot orthosis (16mm)	21	61.8 ± 5.5	4.4 ± 5	21	61.7 ± 8.3	3.1 ± 3.6	2 weeks	181.6	-3.2	4.9***	181.4	-4	5***	-0.16 (-0.79 to 0.47)	G1↓; G2↓	↓
			Rafiaee and Karimi (2012)	36 (36)	8:28	Wedged foot orthosis (3mm)	Wedged foot orthosis (7mm)	18	54.88 ± 7.74		18	53.94 ± 8.04		2 months	175.33	-0.22	1.27	175.71	-0.6	0.89	-0.35 (-1.02 to 0.32)	G1↓; G2↓	↓
		FHSQ (function)	Menz et al. (2015)	102 (98)	45:57*	Foot orthosis	Rocker sole footwear	52	57.1 ± 11.1		46	56.5 ± 11.1		12 weeks	70.8	11.9	22	67.4	13.1	25.5	0.05 (-0.38 to 0.48)	G1↑; G2↑	↑
		FHSQ (pain)	Menz et al. (2015)	102 (98)	45:57*	Foot orthosis	Rocker sole footwear	52	57.1 ± 11.1		46	56.5 ± 11.1		12 weeks	56.7	16.9	19.2	51.5	22.2	20.3	0.27 (-0.57 to 1.11)	G1↑; G2↑	↑
		Foot Function Index	Menz et al. (2015)	102 (98)	45:57*	Foot orthosis	Rocker sole footwear	52	57.1 ± 11.1		46	56.5 ± 11.1		12 weeks	37	5.5	18.8	39.6	3.5	20.7	-0.1 (-0.59 to 0.39)	G1↑; G2↑	↑
		Global assessment of disease activity	Pham et al. (2004)	156 (156)	41:115	Foot orthosis	Laterally-wedged foot orthosis	74	65.6 ± 9.9	6 ± 5.3	82	64 ± 10.8	6 ± 7.4	24 months	59.8	-4.7	21.1	62.5	-5.8	26.1	-0.05 (-0.38 to 0.28)	G1↓; G2↓	↓
		Kellgren and Lawrence grade	Rafiaee and Karimi (2012)	36 (36)	8:28	Wedged foot orthosis (3mm)	Wedged foot orthosis (7mm)	18	54.88 ± 7.74		18	53.94 ± 8.04		2 months	2.83	0.17	0.48	2.77	0.11	0.47	-0.13 (-0.78 to 0.52)	G1↑; G2↑	↓
		Lequesne index	Toda and Tsukimura (2008)	227 (207)		Placebo foot orthosis with shoes	Inserted wedged foot orthosis with shoes	38	64.6 ± 9.8	3.4 ± 4.8	43	66.1 ± 8.6	4.3 ± 5.2	12 weeks	9	-0.9	5	9.9	-0.8	5.3	0.02 (-0.41 to 0.45)	G1↓; G2↓	↓
			Toda and Tsukimura (2008)	227 (207)		Placebo foot orthosis with shoes	Inserted wedged foot orthosis without shoes	38	64.6 ± 9.8	3.4 ± 4.8	41	65.2 ± 8.6	4.2 ± 5.3	12 weeks	9	-0.9	5	10.4	-2	5.8	-0.2 (-0.67 to 0.27)	G1↓; G2↓	↓
			Toda and Tsukimura (2008)	227 (207)		Placebo foot orthosis with shoes	Strapped wedged foot orthosis with shoes	38	64.6 ± 9.8	3.4 ± 4.8	41	62.9 ± 7.5	4.7 ± 5.2	12 weeks	9	-0.9	5	9.8	-3	5.1	-0.42 (-0.97 to 0.13)	G1↓; G2↓	↓
			Toda and Tsukimura (2008)	227 (207)		Placebo foot orthosis with shoes	Strapped wedged foot orthosis without shoes	38	64.6 ± 9.8	3.4 ± 4.8	44	64 ± 9.6	4.6 ± 6	12 weeks	9	-0.9	5	9.9	-3.7	5.4	-0.54 (-1.15 to 0.07)	G1↓; G2↓	↓
			Toda and Tsukimura (2008)	227 (207)		Inserted wedged foot orthosis with shoes	Inserted wedged foot orthosis without shoes	43	66.1 ± 8.6	4.3 ± 5.2	41	65.2 ± 8.6	4.2 ± 5.3	12 weeks	9.9	-0.8	5.3	10.4	-2	5.8	-0.22 (-0.69 to 0.25)	G1↓; G2↓	↓
			Toda and Tsukimura (2008)	227 (207)		Inserted wedged foot orthosis with shoes	Strapped wedged foot orthosis with shoes	43	66.1 ± 8.6	4.3 ± 5.2	41	62.9 ± 7.5	4.7 ± 5.2	12 weeks	9.9	-0.8	5.3	9.8	-3	5.1	-0.42 (-0.97 to 0.13)	G1↓; G2↓	↓
			Toda and Tsukimura (2008)	227 (207)		Inserted wedged foot orthosis with shoes	Strapped wedged foot orthosis without shoes	43	66.1 ± 8.6	4.3 ± 5.2	44	64 ± 9.6	4.6 ± 6	12 weeks	9.9	-0.8	5.3	9.9	-3.7	5.4	-0.54 (-1.15 to 0.07)	G1↓; G2↓	↓
			Toda and Tsukimura (2008)	227 (207)		Inserted wedged foot orthosis without shoes	Strapped wedged foot orthosis with shoes	41	65.2 ± 8.6	4.2 ± 5.3	41	62.9 ± 7.5	4.7 ± 5.2	12 weeks	10.4	-2	5.8	9.8	-3	5.1	-0.18 (-0.63 to 0.27)	G1↓; G2↓	↓
			Toda and Tsukimura (2008)	227 (207)		Inserted wedged foot orthosis without shoes	Strapped wedged foot orthosis without shoes	41	65.2 ± 8.6	4.2 ± 5.3	44	64 ± 9.6	4.6 ± 6	12 weeks	10.4	-2	5.8	9.9	-3.7	5.4	-0.3 (-0.79 to 0.19)	G1↓; G2↓	↓
			Toda and Tsukimura (2008)	227 (207)		Strapped wedged foot orthosis with shoes	Strapped wedged foot orthosis without shoes	41	62.9 ± 7.5	4.7 ± 5.2	44	64 ± 9.6	4.6 ± 6	12 weeks	9.8	-3	5.1	9.9	-3.7	5.4	-0.13 (-0.56 to 0.30)	G1↓; G2↓	↓
			Toda et al. (2005)	81 (81)	0:81	Placebo foot orthosis	Wedged foot orthosis (<5hr wear time)	22	62 ± 9.8	2.7 ± 2	21	63.6 ± 9.9	3.2 ± 4.4	2 weeks	9.7	-2.2	5.1	10	-4	4.8	-0.36 (-1.07 to 0.35)	G1↓; G2↓	↓
			Toda et al. (2005)	81 (81)	0:81	Placebo foot orthosis	Wedged foot orthosis (5-10hr wear time)	22	62 ± 9.8	2.7 ± 2	20	64.1 ± 12.3	3.7 ± 6.7	2 weeks	9.7	-2.2	5.1	9.4	-6.4	5.5	-0.79 (-1.87 to 0.29)	G1↓; G2↓	↓
			Toda et al. (2005)	81 (81)	0:81	Placebo foot orthosis	Wedged foot orthosis (>10hr wear time)	22	62 ± 9.8	2.7 ± 2	18	64.7 ± 9.7	4.5 ± 3.9	2 weeks	9.7	-2.2	5.1	10	-1.7	5.2	0.1 (-0.53 to 0.73)	G1↓; G2↓	↓
			Toda et al. (2005)	81 (81)	0:81	Wedged foot orthosis (<5hr wear time)	Wedged foot orthosis (5-10hr wear time)	21	63.6 ± 9.9	3.2 ± 4.4	20	64.1 ± 12.3	3.7 ± 6.7	2 weeks	10	-4	4.8	9.4	-6.4	5.5	-0.47 (-1.27 to 0.33)	G1↓; G2↓	↓
			Toda et al. (2005)	81 (81)	0:81	Wedged foot orthosis (<5hr wear time)	Wedged foot orthosis (>10hr wear time)	21	63.6 ± 9.9	3.2 ± 4.4	18	64.7 ± 9.7	4.5 ± 3.9	2 weeks	10	-4	4.8	10	-1.7	5.2	0.46 (-0.34 to 1.26)	G1↓; G2↓	↓
			Toda et al. (2005)	81 (81)	0:81	Wedged foot orthosis (5-10hr wear time)	Wedged foot orthosis (>10hr wear time)	20	64.1 ± 12.3	3.7 ± 6.7	18	64.7 ± 9.7	4.5 ± 3.9	2 weeks	9.4	-6.4	5.5	10	-1.7	5.2	0.88 (-0.35 to 2.11)	G1↓; G2↓	↓
			Toda and Tsukimura (2004)	66 (61)	0:61	Inserted wedged foot orthosis	Strapped wedged foot orthosis	32	66.4 ± 7.4	5.5 ± 6.5	29	63.1 ± 7.9	5.7 ± 7.3	6 months	9.9	-0.9	5	9.7	-2.2	5.8	-0.24 (-0.79 to 0.31)	G1↓; G2↓	↓
			Toda et al. (2004)	62 (62)	0:62	Strapped wedged foot orthosis (8mm)	Strapped wedged foot orthosis (12mm)	20	61.9 ± 10.6	4.3 ± 6	21	61.8 ± 5.5	4.4 ± 5	2 weeks	10.9	-2.2	5.6***	10.7	-4.3	5***	-0.4 (-1.16 to 0.36)	G1↓; G2↓	↓
			Toda et al. (2004)	62 (62)	0:62	Strapped wedged foot orthosis (8mm)	Strapped wedged foot orthosis (16mm)	20	61.9 ± 10.6	4.3 ± 6	21	61.7 ± 8.3	3.1 ± 3.6	2 weeks	10.9	-2.2	5.6***	10.6	-1.2	5.4***	0.18 (-0.47 to 0.83)	G1↓; G2↓	↓
			Toda et al. (2004)	62 (62)	0:62	Strapped wedged foot orthosis (12mm)	Strapped wedged foot orthosis (16mm)	21	61.8 ± 5.5	4.4 ± 5	21	61.7 ± 8.3	3.1 ± 3.6	2 weeks	10.7	-4.3	5***	10.6	-1.2	5.4***	0.6 (-0.30 to 1.50)	G1↓; G2↓	↓
			Rodrigues et al. (2008)	30 (30)	0:30	Foot orthosis	Medially-wedged foot orthosis	14	61.9 ± 11.3	4.8 ± 4.5	16	61.6 ± 11.4	4.9 ± 3.3	8 weeks	12.6	-0.6	4.2	14.7	-5.1	3.8	-1.13 (-2.48 to 0.22)	G1↓; G2↓	↓
		Medial tibial cartilage volume	Bennell et al. (2011)	200 (200)	82:118	Flat foot orthosis	Wedged foot orthosis	97	65 ± 7.9		103	63.3 ± 8.1		12 months	1520	-37	439	1550	-37	480	0 (-0.27 to 0.27)	G1↓; G2↓	↓
		MFPDI (functional subscale)	Halstead et al. (2015)	37 (33)	11:26*	Sham foot orthosis	Functional foot orthosis	15	56.2 ± 12.6		18	60.5 ± 10.4		12 weeks	9.8	-2.2	4.1^	10.5	-3.6	3.8^	-0.36 (-1.12 to 0.40)	G1↓; G2↓	↓
		NSAIDs intake during previous 3 months	Maillefert et al. (2001)	156 (156)	41:115	Foot orthosis	Laterally-wedged foot orthosis	74	65.6 ± 9.9	6 ± 5.3	82	64 ± 10.8	6 ± 7.4	6 months	15.5	-0.5	28	14.1	-4.2	28	-0.13 (-0.64 to 0.38)	G1↓; G2↓	↓
		Pain	Halstead et al. (2015)	37 (33)	11:26*	Sham foot orthosis	Functional foot orthosis	15	56.2 ± 12.6		18	60.5 ± 10.4		12 weeks	4.7	0.3	3.4^	5.6	-1.1	2.5^	-0.48 (-1.24 to 0.28)	G1↑; G2↓	↓
			Bennell et al. (2011)	200 (200)	82:118	Flat foot orthosis	Wedged foot orthosis	97	65 ± 7.9		103	63.3 ± 8.1		12 months	4.3	-1.2	2.3	4	-0.9	2.1	0.14 (-0.13 to 0.41)	G1↓; G2↓	↓
			Toda and Tsukimura (2008)	227 (207)		Placebo foot orthosis with shoes	Inserted wedged foot orthosis with shoes	38	64.6 ± 9.8	3.4 ± 4.8	43	66.1 ± 8.6	4.3 ± 5.2	12 weeks	44.3	2.2	19	39.2	2.7	23.1	0.02 (-0.43 to 0.47)	G1↑; G2↑	↓
			Toda and Tsukimura (2008)	227 (207)		Placebo foot orthosis with shoes	Inserted wedged foot orthosis without shoes	38	64.6 ± 9.8	3.4 ± 4.8	41	65.2 ± 8.6	4.2 ± 5.3	12 weeks	44.3	2.2	19	45.5	-3.5	25.4	-0.25 (-1.25 to 0.75)	G1↑; G2↓	↓
			Toda and Tsukimura (2008)	227 (207)		Placebo foot orthosis with shoes	Strapped wedged foot orthosis with shoes	38	64.6 ± 9.8	3.4 ± 4.8	41	62.9 ± 7.5	4.7 ± 5.2	12 weeks	44.3	2.2	19	38.5	-9.1	20.5	-0.57 (-2.39 to 1.25)	G1↑; G2↓	↓
			Toda and Tsukimura (2008)	227 (207)		Placebo foot orthosis with shoes	Strapped wedged foot orthosis without shoes	38	64.6 ± 9.8	3.4 ± 4.8	44	64 ± 9.6	4.6 ± 6	12 weeks	44.3	2.2	19	38.1	-10.7	20	-0.66 (-2.68 to 1.36)	G1↑; G2↓	↓
			Toda and Tsukimura (2008)	227 (207)		Inserted wedged foot orthosis with shoes	Inserted wedged foot orthosis without shoes	43	66.1 ± 8.6	4.3 ± 5.2	41	65.2 ± 8.6	4.2 ± 5.3	12 weeks	39.2	2.7	23.1	45.5	-3.5	25.4	-0.26 (-1.30 to 0.78)	G1↑; G2↓	↓
			Toda and Tsukimura (2008)	227 (207)		Inserted wedged foot orthosis with shoes	Strapped wedged foot orthosis with shoes	43	66.1 ± 8.6	4.3 ± 5.2	41	62.9 ± 7.5	4.7 ± 5.2	12 weeks	39.2	2.7	23.1	38.5	-9.1	20.5	-0.54 (-2.38 to 1.30)	G1↑; G2↓	↓
			Toda and Tsukimura (2008)	227 (207)		Inserted wedged foot orthosis with shoes	Strapped wedged foot orthosis without shoes	43	66.1 ± 8.6	4.3 ± 5.2	44	64 ± 9.6	4.6 ± 6	12 weeks	39.2	2.7	23.1	38.1	-10.7	20	-0.62 (-2.66 to 1.42)	G1↑; G2↓	↓
			Toda and Tsukimura (2008)	227 (207)		Inserted wedged foot orthosis without shoes	Strapped wedged foot orthosis with shoes	41	65.2 ± 8.6	4.2 ± 5.3	41	62.9 ± 7.5	4.7 ± 5.2	12 weeks	45.5	-3.5	25.4	38.5	-9.1	20.5	-0.24 (-1.20 to 0.72)	G1↓; G2↓	↓
			Toda and Tsukimura (2008)	227 (207)		Inserted wedged foot orthosis without shoes	Strapped wedged foot orthosis without shoes	41	65.2 ± 8.6	4.2 ± 5.3	44	64 ± 9.6	4.6 ± 6	12 weeks	45.5	-3.5	25.4	38.1	-10.7	20	-0.32 (-1.48 to 0.84)	G1↓; G2↓	↓
			Toda and Tsukimura (2008)	227 (207)		Strapped wedged foot orthosis with shoes	Strapped wedged foot orthosis without shoes	41	62.9 ± 7.5	4.7 ± 5.2	44	64 ± 9.6	4.6 ± 6	12 weeks	38.5	-9.1	20.5	38.1	-10.7	20	-0.08 (-0.57 to 0.41)	G1↓; G2↓	↓
			Toda and Tsukimura (2004)	66 (61)	0:61	Inserted wedged foot orthosis	Strapped wedged foot orthosis	32	66.4 ± 7.4	5.5 ± 6.5	29	63.1 ± 7.9	5.7 ± 7.3	6 months	48.1	-3.6	20.8	50	-17.3	20.7	-0.66 (-3.15 to 1.83)	G1↓; G2↓	↓
			Rafiaee and Karimi (2012)	36 (36)	8:28	Wedged foot orthosis (3mm)	Wedged foot orthosis (7mm)	18	54.88 ± 7.74		18	53.94 ± 8.04		2 months	52.9	1.77	19.08	52.98	19.22	20.05	0.89 (-3.19 to 4.97)	G1↑; G2↑	↑
			Rodrigues et al. (2008)	30 (30)	0:30	Foot orthosis	Medially-wedged foot orthosis	14	61.9 ± 11.3	4.8 ± 4.5	16	61.6 ± 11.4	4.9 ± 3.3	8 weeks	3.3	-0.2	2.5	5.1	-2.4	2.4	-0.9 (-1.80 to 0.00)	G1↓; G2↓	↓
			Menz et al. (2015)	102 (98)	45:57*	Foot orthosis	Rocker sole footwear	52	57.1 ± 11.1		46	56.5 ± 11.1		12 weeks	32.4	-15.4	24.8	34.4	-18	25.4	-0.1 (-0.63 to 0.43)	G1↓; G2↓	↓
		Pain (at night)	Rodrigues et al. (2008)	30 (30)	0:30	Foot orthosis	Medially-wedged foot orthosis	14	61.9 ± 11.3	4.8 ± 4.5	16	61.6 ± 11.4	4.9 ± 3.3	8 weeks	5.8	-1.2	2.4	6.1	-3	2.7	-0.7 (-1.54 to 0.14)	G1↓; G2↓	↓
		Pain (on movement)	Rodrigues et al. (2008)	30 (30)	0:30	Foot orthosis	Medially-wedged foot orthosis	14	61.9 ± 11.3	4.8 ± 4.5	16	61.6 ± 11.4	4.9 ± 3.3	8 weeks	6.9	-0.5	2.7	8.1	-3.9	2.4	-1.34 (-2.46 to -0.22)	G1↓; G2↓	↓
		Pain (when walking)	Menz et al. (2015)	102 (98)	45:57*	Foot orthosis	Rocker sole footwear	52	57.1 ± 11.1		46	56.5 ± 11.1		12 weeks	46.4	-23.4	21.9	47.5	-27.2	22.4	-0.17 (-0.84 to 0.50)	G1↓; G2↓	↓
		Pain on walking	Bennell et al. (2011)	200 (200)	82:118	Flat foot orthosis	Wedged foot orthosis	97	65 ± 7.9		103	63.3 ± 8.1		12 months	4.3	-1.3	2.5	4.2	-1	2.2	0.13 (-0.14 to 0.40)	G1↓; G2↓	↓
		PASE	Bennell et al. (2011)	200 (200)	82:118	Flat foot orthosis	Wedged foot orthosis	97	65 ± 7.9		103	63.3 ± 8.1		12 months	162	5	88	182	-15	83	-0.23 (-2.21 to 1.75)	G1↑; G2↓	↑
		Quality of life	Rafiaee and Karimi (2012)	36 (36)	8:28	Wedged foot orthosis (3mm)	Wedged foot orthosis (7mm)	18	54.88 ± 7.74		18	53.94 ± 8.04		2 months	39.89	5.17	21.64	41.19	16.21	19.6	0.53 (-2.10 to 3.16)	G1↑; G2↑	↑
		SF-12 (mental)	Menz et al. (2015)	102 (98)	45:57*	Foot orthosis	Rocker sole footwear	52	57.1 ± 11.1		46	56.5 ± 11.1		12 weeks	55.8	-3.5	9.6	51.9	0.1	9.6	0.38 (-0.27 to 1.03)	G1↓; G2↑	↑
		SF-12 (physical)	Menz et al. (2015)	102 (98)	45:57*	Foot orthosis	Rocker sole footwear	52	57.1 ± 11.1		46	56.5 ± 11.1		12 weeks	44.1	3	10.7	45	1.7	9.7	-0.13 (-0.56 to 0.30)	G1↑; G2↑	↑
		Stiffness (in morning)	Menz et al. (2015)	102 (98)	45:57*	Foot orthosis	Rocker sole footwear	52	57.1 ± 11.1		46	56.5 ± 11.1		12 weeks	32.1	-13.2	26.3	39.3	-16.6	25.2	-0.13 (-0.76 to 0.50)	G1↓; G2↓	↓
		Stiffness (later in day)	Menz et al. (2015)	102 (98)	45:57*	Foot orthosis	Rocker sole footwear	52	57.1 ± 11.1		46	56.5 ± 11.1		12 weeks	34	-15.9	27	37.6	-21.8	25.4	-0.22 (-1.14 to 0.70)	G1↓; G2↓	↓
		Total physical activity (hours/week)	Menz et al. (2015)	102 (98)	45:57*	Foot orthosis	Rocker sole footwear	52	57.1 ± 11.1		46	56.5 ± 11.1		12 weeks	17.5	4.4	16.7	15.4	1.2	12.1	-0.22 (-0.83 to 0.39)	G1↑; G2↑	↑
		WOMAC	Rodrigues et al. (2008)	30 (30)	0:30	Foot orthosis	Medially-wedged foot orthosis	14	61.9 ± 11.3	4.8 ± 4.5	16	61.6 ± 11.4	4.9 ± 3.3	8 weeks	65.3	-2.5	14.3	74.1	-18	14.9	-1.06 (-5.04 to 2.92)	G1↓; G2↓	↓
		WOMAC (function)	Bennell et al. (2011)	200 (200)	82:118	Flat foot orthosis	Wedged foot orthosis	97	65 ± 7.9		103	63.3 ± 8.1		12 months	23.6	-3.5	11.6	23.7	-2.9	12.2	0.05 (-0.22 to 0.32)	G1↓; G2↓	↓
			Maillefert et al. (2001)	156 (156)	41:115	Foot orthosis	Laterally-wedged foot orthosis	74	65.6 ± 9.9	6 ± 5.3	82	64 ± 10.8	6 ± 7.4	6 months	50	-2.7	20	48.8	4.5	20	0.36 (-0.50 to 1.22)	G1↓; G2↑	↓
			Pham et al. (2004)	156 (156)	41:115	Foot orthosis	Laterally-wedged foot orthosis	74	65.6 ± 9.9	6 ± 5.3	82	64 ± 10.8	6 ± 7.4	24 months	50	0.4	21.1	48.8	1.2	26.4	0.03 (-0.30 to 0.36)	G1↑; G2↑	↓
		WOMAC (pain)	Bennell et al. (2011)	200 (200)	82:118	Flat foot orthosis	Wedged foot orthosis	97	65 ± 7.9		103	63.3 ± 8.1		12 months	7.2	-1	3.2	7.1	-0.7	3.3	0.09 (-0.18 to 0.36)	G1↓; G2↓	↓
			Maillefert et al. (2001)	156 (156)	41:115	Foot orthosis	Laterally-wedged foot orthosis	74	65.6 ± 9.9	6 ± 5.3	82	64 ± 10.8	6 ± 7.4	6 months	52	-5.6	18	53.5	-0.7	22	0.24 (-0.39 to 0.87)	G1↓; G2↓	↓
			Pham et al. (2004)	156 (156)	41:115	Foot orthosis	Laterally-wedged foot orthosis	74	65.6 ± 9.9	6 ± 5.3	82	64 ± 10.8	6 ± 7.4	24 months	52.2	-4	19.9	53.5	-2.5	26.7	0.06 (-0.29 to 0.41)	G1↓; G2↓	↓
		WOMAC (stiffness)	Bennell et al. (2011)	200 (200)	82:118	Flat foot orthosis	Wedged foot orthosis	97	65 ± 7.9		103	63.3 ± 8.1		12 months	4	-1	2	4	-1	2	0 (-0.27 to 0.27)	G1↓; G2↓	↓
			Maillefert et al. (2001)	156 (156)	41:115	Foot orthosis	Laterally-wedged foot orthosis	74	65.6 ± 9.9	6 ± 5.3	82	64 ± 10.8	6 ± 7.4	6 months	50.3	-3.2	22	51.8	-0.4	24	0.12 (-0.33 to 0.57)	G1↓; G2↓	↓
			Pham et al. (2004)	156 (156)	41:115	Foot orthosis	Laterally-wedged foot orthosis	74	65.6 ± 9.9	6 ± 5.3	82	64 ± 10.8	6 ± 7.4	24 months	50.3	-0.3	19.7	51.8	0	27.3	0.01 (-0.30 to 0.32)	G1↓; G2↔	↓
	Foot/Knee	Hip-Knee-Ankle angle	van Raaij et al. (2010)	91 (91)	46:45	Knee brace	Laterally-wedged foot orthosis	46	54.9 ± 7.4		45	54.4 ± 6.5		6 months	7	-0.3	1^	6.9	0	0.9^	0.32 (-0.09 to 0.73)	G1↓; G2↔	↓
		Pain	van Raaij et al. (2010)	91 (91)	46:45	Knee brace	Laterally-wedged foot orthosis	46	54.9 ± 7.4		45	54.4 ± 6.5		6 months	5.6	-1	2.2^	5.7	-0.9	2.4^	0.04 (-0.37 to 0.45)	G1↓; G2↓	↓
		WOMAC (function)	van Raaij et al. (2010)	91 (91)	46:45	Knee brace	Laterally-wedged foot orthosis	46	54.9 ± 7.4		45	54.4 ± 6.5		6 months	46.8	4	18.9^	46.5	4.2	16.9^	0.01 (-0.40 to 0.42)	G1↑; G2↑	↑
	Hand	DASH	Becker et al. (2013)	119 (62)	14:48	Neoprene thumb splint	Thermoplast thumb splint	32	63.3 ± 8.5		30	62.8 ± 7.7		5-15 weeks	27.3	-2.5	17.9	29.1	-3.8	16.6	-0.08 (-0.63 to 0.47)	G1↓; G2↓	↓
		DASH (athletes and musicians score)	Carreira et al. (2010)	40 (40)	2:38	Thumb splint (only used during evaluation)	Thumb splint	20	65.1 ± 10.1	7.7 ± 6.1	20	62.8 ± 8.5	6.3 ± 3.4	90 days	2.8	0	12.6	1.6	1.5	10.4	0.13 (-0.58 to 0.84)	G1↔; G2↑	↓
		DASH (disability/symptom score)	Carreira et al. (2010)	40 (40)	2:38	Thumb splint (only used during evaluation)	Thumb splint	20	65.1 ± 10.1	7.7 ± 6.1	20	62.8 ± 8.5	6.3 ± 3.4	90 days	42	-6.7	18.4	39.1	-10.5	18	-0.21 (-1.25 to 0.83)	G1↓; G2↓	↓
		DASH (workers score)	Carreira et al. (2010)	40 (40)	2:38	Thumb splint (only used during evaluation)	Thumb splint	20	65.1 ± 10.1	7.7 ± 6.1	20	62.8 ± 8.5	6.3 ± 3.4	90 days	15	-1.3	20.4	22.8	-3.4	28	-0.09 (-0.85 to 0.67)	G1↓; G2↓	↓
		Grip strength	Becker et al. (2013)	119 (62)	14:48	Neoprene thumb splint	Thermoplast thumb splint	32	63.3 ± 8.5		30	62.8 ± 7.7		5-15 weeks	77.9	7.1	25.5	82.4	9.6	30.4	0.09 (-0.58 to 0.76)	G1↑; G2↑	↑
		Grip strength (with splint)	Carreira et al. (2010)	40 (40)	2:38	Thumb splint (only used during evaluation)	Thumb splint	20	65.1 ± 10.1	7.7 ± 6.1	20	62.8 ± 8.5	6.3 ± 3.4	90 days	18.08	1.42	8.8	20.18	1.92	7.3	0.06 (-0.57 to 0.69)	G1↑; G2↑	↑
		Grip strength (without splint)	Carreira et al. (2010)	40 (40)	2:38	Thumb splint (only used during evaluation)	Thumb splint	20	65.1 ± 10.1	7.7 ± 6.1	20	62.8 ± 8.5	6.3 ± 3.4	90 days	18.7	1.4	6.8	20.5	0.4	7.7	-0.14 (-0.81 to 0.53)	G1↑; G2↑	↑
		Pain	Becker et al. (2013)	119 (62)	14:48	Neoprene thumb splint	Thermoplast thumb splint	32	63.3 ± 8.5		30	62.8 ± 7.7		5-15 weeks	5	-0.7	2.1	5	-0.8	2.4	-0.04 (-0.53 to 0.45)	G1↓; G2↓	↓
		Pain (without splint)	Carreira et al. (2010)	40 (40)	2:38	Thumb splint (only used during evaluation)	Thumb splint	20	65.1 ± 10.1	7.7 ± 6.1	20	62.8 ± 8.5	6.3 ± 3.4	90 days	5.1	0.1	2	5.1	-2.2	2.2	-1.1 (-1.90 to -0.30)	G1↑; G2↓	↓
		Pinch strength	Becker et al. (2013)	119 (62)	14:48	Neoprene thumb splint	Thermoplast thumb splint	32	63.3 ± 8.5		30	62.8 ± 7.7		5-15 weeks	82.5	9.4	24.4	85.2	4.3	19.3	-0.23 (-1.25 to 0.79)	G1↑; G2↑	↑
		Pinch strength (key) (with splint)	Carreira et al. (2010)	40 (40)	2:38	Thumb splint (only used during evaluation)	Thumb splint	20	65.1 ± 10.1	7.7 ± 6.1	20	62.8 ± 8.5	6.3 ± 3.4	90 days	4.6	0.6	1.6	4.9	0.5	1.7	-0.06 (-0.69 to 0.57)	G1↑; G2↑	↑
		Pinch strength (key) (without splint)	Carreira et al. (2010)	40 (40)	2:38	Thumb splint (only used during evaluation)	Thumb splint	20	65.1 ± 10.1	7.7 ± 6.1	20	62.8 ± 8.5	6.3 ± 3.4	90 days	5.4	0.3	1.9	5.2	0.7	1.7	0.22 (-0.41 to 0.85)	G1↑; G2↑	↑
		Pinch strength (tip) (with splint)	Carreira et al. (2010)	40 (40)	2:38	Thumb splint (only used during evaluation)	Thumb splint	20	65.1 ± 10.1	7.7 ± 6.1	20	62.8 ± 8.5	6.3 ± 3.4	90 days	3.5	0.4	1.3	3.4	0.7	1.2	0.24 (-0.39 to 0.87)	G1↑; G2↑	↑
		Pinch strength (tip) (without splint)	Carreira et al. (2010)	40 (40)	2:38	Thumb splint (only used during evaluation)	Thumb splint	20	65.1 ± 10.1	7.7 ± 6.1	20	62.8 ± 8.5	6.3 ± 3.4	90 days	3.3	0.4	1.2	3.1	0.7	1.1	0.26 (-0.37 to 0.89)	G1↑; G2↑	↑
		Upper limb dexterity (with splint)	Carreira et al. (2010)	40 (40)	2:38	Thumb splint (only used during evaluation)	Thumb splint	20	65.1 ± 10.1	7.7 ± 6.1	20	62.8 ± 8.5	6.3 ± 3.4	90 days	334.1	0.9	97.8	333.8	-38.4	66.5	-0.47 (-9.11 to 8.17)	G1↑; G2↓	↓
		Upper limb dexterity (without splint)	Carreira et al. (2010)	40 (40)	2:38	Thumb splint (only used during evaluation)	Thumb splint	20	65.1 ± 10.1	7.7 ± 6.1	20	62.8 ± 8.5	6.3 ± 3.4	90 days	357.4	-16	117.1	359.3	-49.8	89.2	-0.32 (-7.75 to 7.11)	G1↓; G2↓	↓
	Knee	HAQ (disability Index)	Chen et al. (2008)	50 (42)	9:33	Placebo knee wrap	Magnetic knee wrap	21	66.1 ± 8.7		21	64.2 ± 6.8		12 weeks	0.25~	-0.12	0.47^^	0.25~	-0.12	0.46^^	0 (-0.61 to 0.61)	G1↓; G2↓	↓
		HAQ (pain)	Chen et al. (2008)	50 (42)	9:33	Placebo knee wrap	Magnetic knee wrap	21	66.1 ± 8.7		21	64.2 ± 6.8		12 weeks	50~	-20	15^^	50~	-30	26^^	-0.47 (-2.68 to 1.74)	G1↓; G2↓	↓
		Isokinetic flexion torque (30°/s)	Chen et al. (2008)	50 (42)	9:33	Placebo knee wrap	Magnetic knee wrap	21	66.1 ± 8.7		21	64.2 ± 6.8		12 weeks	1.18~	-0.11	0.44^^	1.07~	0.05	0.47^^	0.35 (-0.26 to 0.96)	G1↓; G2↑	↑
		Isokinetic flexion torque (60°/s)	Chen et al. (2008)	50 (42)	9:33	Placebo knee wrap	Magnetic knee wrap	21	66.1 ± 8.7		21	64.2 ± 6.8		12 weeks	1.02~	-0.07	0.29^^	0.9~	0.07	0.56^^	0.31 (-0.30 to 0.92)	G1↓; G2↑	↑
C	Foot	Femoral cartilage thickness	Ashraf et al. (2014)	40 (40)	11:29	Acupuncture	Laterally-wedged foot orthosis	20	56.075 ± 5.2		20	55.2 ± 7.15		3 months for wedge / 3 weeks for acupuncture	1.55	0.07	0.41	1.47	0.08	0.41	0.02 (-0.6 to 0.65)	G1↑; G2↑	↓
		Pain	Ashraf et al. (2014)	40 (40)	11:29	Acupuncture	Laterally-wedged foot orthosis	20	56.075 ± 5.2		20	55.2 ± 7.15		3 months for wedge / 3 weeks for acupuncture	7.05	-2.85	1.28	7.2	-3.05	1.42	-0.15 (-0.7 to 0.48)	G1↓; G2↓	↓
		Tibial cartilage thickness	Ashraf et al. (2014)	40 (40)	11:29	Acupuncture	Laterally-wedged foot orthosis	20	56.075 ± 5.2		20	55.2 ± 7.15		3 months for wedge / 3 weeks for acupuncture	1.41	0.08	0.24	1.33	0.07	0.42	-0.03 (-0.6 to 0.60)	G1↑; G2↑	↓
		WOMAC	Ashraf et al. (2014)	40 (40)	11:29	Acupuncture	Laterally-wedged foot orthosis	20	56.075 ± 5.2		20	55.2 ± 7.15		3 months for wedge / 3 weeks for acupuncture	49.65	-14.6	8.57	54.5	-16.75	11.43	-0.21 (-0.9 to 0.57)	G1↓; G2↓	↓
A: Provision of a prosthetic/orthotic Vs. non provision; B: Provision of a prosthetic/orthotic Vs. prosthetic/orthotic comparator; C: Provision of a prosthetic/orthotic Vs. non prosthetic/orthotic comparator
G1 = Group 1; G2 = Group 2; SD = Standard Deviation; †highest standard deviation from baseline and follow-up measurement unless otherwise stated; CI = Confidence interval; ↑ increase in mean score from baseline to follow up; ↓ decrease in mean score from baseline to follow up; ↔ no change in mean score from baseline to follow up
*data for sample before dropouts/exclusions; ‡median; #median (interquartile range/range); **standard deviation calculated from 95% Confidence Interval; ***standard deviation from baseline measurement; ^standard deviation of mean difference; ^^standard deviation calculated from interquartile range/standard error; ~median used as estimate of mean;
§EQ-5D 5 Dimensional form 3 level version (EQ-5D-3L)
AQoL: Assessment of Quality of Life; BML: bone marrow lesion; DASH: Disabilities of the Arm, Shoulder, and Hand instrument; FHSQ: Foot Health Status Questionnaire; HAQ: Health Assessment Questionnaire; KOOS: Knee Osteoarthritis Outcome Score;
MFPDI: Manchester Foot Pain and Disability Index; NSAIDs: nonsteroid inflammatory drugs; PASE; Physical Activity Scale for the Elderly; SF-12: short form health survey (12-item); WOMAC: Western Ontario and McMaster Universities Arthritis Index
References
Ashraf A, Zarei F, Hadianfard MJ, Kazemi B, Mohammadi S, Naseri M, et al. Comparison the effect of lateral wedge insole and acupuncture in medial compartment knee osteoarthritis: A randomized controlled trial. Knee. 2014;21(2):439-44. doi: 10.1016/j.knee.2013.12.002. PubMed PMID: WOS:000335619500019.
Becker SJE, Bot AGJ, Curley SE, Jupiter JB, Ring D. A prospective randomized comparison of neoprene vs thermoplast hand-based thumb spica splinting for trapeziometacarpal arthrosis. Osteoarthritis and cartilage / OARS, Osteoarthritis Research Society. 2013;21(5):668-75. doi: http://dx.doi.org/10.1016/j.joca.2013.02.006.
Bennell KL, Bowles KA, Payne C, Cicuttini F, Williamson E, Forbes A, et al. Lateral wedge insoles for medial knee osteoarthritis: 12 month randomised controlled trial. BMJ (Clinical research ed). 2011;342:d2912. doi: 10.1136/bmj.d2912.
Callaghan MJ, Parkes MJ, Hutchinson CE, Gait AD, Forsythe LM, Marjanovic EJ, et al. A randomised trial of a brace for patellofemoral osteoarthritis targeting knee pain and bone marrow lesions. Annals Of The Rheumatic Diseases. 2015;74(6):1164-70. doi: 10.1136/annrheumdis-2014-206376. PubMed PMID: 25596158.
Carreira ACG, Jones A, Natour J. Assessment of the effectiveness of a functional splint for osteoarthritis of the trapeziometacarpal joint on the dominant hand: a randomized controlled study. J Rehabil Med. 2010;42(5):469-74. doi: 10.2340/16501977-0542. PubMed PMID: WOS:000278821500009.
Chen CY, Chen CL, Hsu SC, Chou SW, Wang KC. Effect of magnetic knee wrap on quadriceps strength in patients with symptomatic knee osteoarthritis. Archives of Physical Medicine & Rehabilitation. 2008;89(12):2258-64. doi: http://dx.doi.org/10.1016/j.apmr.2008.05.019.
Halstead J, Chapman GJ, Gray JC, Grainger AJ, Brown S, Wilkins RA, et al. Foot orthoses in the treatment of symptomatic midfoot osteoarthritis using clinical and biomechanical outcomes: a randomised feasibility study. Clinical rheumatology. 2015. doi: 10.1007/s10067-015-2946-6.
Hermann M, Nilsen T, Eriksen CS, Slatkowsky-Christensen B, Haugen IK, Kjeken I. Effects of a soft prefabricated thumb orthosis in carpometacarpal osteoarthritis. Scandinavian journal of occupational therapy. 2014;21(1):31-9. doi: 10.3109/11038128.2013.851735.
Maillefert JF, Hudry C, Baron G, Kieffert P, Bourgeois P, Lechevalier D, et al. Laterally elevated wedged insoles in the treatment of medial knee osteoarthritis: A prospective randomized controlled study. Osteoarthritis and Cartilage. 2001;9(8):738-45. doi: http://dx.doi.org/10.1053/joca.2001.0470.
Menz HB, Auhl M, Tan JM, Levinger P, Roddy E, Munteanu SE. Effectiveness of Foot Orthoses Versus Rocker-Sole Footwear for First Metatarsophalangeal Joint Osteoarthritis: Randomized Trial. Arthritis Care & Research. 2015;Epub ahead of print. doi: 10.1002/acr.22750. PubMed PMID: 26638878.
Pham T, Maillefert JF, Hudry C, Kieffert P, Bourgeois P, Lechevalier D, et al. Laterally elevated wedged insoles in the treatment of medial knee osteoarthritis - A two-year prospective randomized controlled study. Osteoarthritis and Cartilage. 2004;12(1):46-55. doi: 10.1016/j.joca.2003.08.011. PubMed PMID: WOS:000188399600005.
Rafiaee M, Karimi MT. The effects of various kinds of lateral wedge insoles on performance of individuals with knee joint osteoarthritis. International Journal of Preventive Medicine. 2012;3:693-8.
Rannou F, Dimet J, Boutron I, Baron G, Fayad F, Mace Y, et al. Splint for base-of-thumb osteoarthritis: A randomized trial. Annals of Internal Medicine. 2009;150(10):661-9.
Rodrigues PT, Ferreira AF, Pereira RM, Bonfá E, Borba EF, Fuller R. Effectiveness of medial-wedge insole treatment for valgus knee osteoarthritis. Arthritis and rheumatism. 2008;59(5):603-8. doi: 10.1002/art.23560.
Skou ST, Rasmussen S, Laursen MB, Rathleff MS, Arendt-Nielsen L, Simonsen O, et al. The efficacy of 12 weeks non-surgical treatment for patients not eligible for total knee replacement: a randomized controlled trial with 1-year follow-up. Osteoarthritis and Cartilage. 2015;23(9):1465-75. doi: 10.1016/j.joca.2015.04.021. PubMed PMID: WOS:000360655000004.
Toda Y, Tsukimura N, Kato A. The effects of different elevations of laterally wedged insoles with subtalar strapping on medial compartment osteoarthritis of the knee. Archives of physical medicine and rehabilitation. 2004;85(4):673-7. doi: 10.1016/j.apmr.2003.06.011.
Toda Y, Tsukimura N, Segal N. An optimal duration of daily wear for an insole with subtalar strapping in patients with varus deformity osteoarthritis of the knee. Osteoarthritis and Cartilage. 2005;13(4):353-60. doi: http://dx.doi.org/10.1016/j.joca.2004.12.012. PubMed PMID: 2005122078.
Toda Y, Tsukimura N. A six-month followup of a randomized trial comparing the efficacy of a lateral-wedge insole with subtalar strapping and an in-shoe lateral-wedge insole in patients with varus deformity osteoarthritis of the knee. Arthritis and Rheumatism. 2004;50(10):3129-36. doi: 10.1002/art.20569.
Toda Y, Tsukimura N. Influence of concomitant heeled footwear when wearing a lateral wedged insole for medial compartment osteoarthritis of the knee. Osteoarthritis and Cartilage. 2008;16(2):244-53. doi: 10.1016/j.joca.2007.06.010. PubMed PMID: WOS:000253638500011.
Trombini-Souza F, Matias AB, Yokota M, Butugan MK, Goldenstein-Schainberg C, Fuller R, et al. Long-term use of minimal footwear on pain, self-reported function, analgesic intake, and joint loading in elderly women with knee osteoarthritis: A randomized controlled trial. Clinical Biomechanics. 2015;30(10):1194-201. doi: 10.1016/j.clinbiomech.2015.08.004. PubMed PMID: 26307181.
van Raaij TM, Reijman M, Brouwer RW, Bierma-Zeinstra SM, Verhaar JA. Medial knee osteoarthritis treated by insoles or braces: a randomized trial. Clinical Orthopaedics & Related Research. 2010;468(7):1926-32. doi: 10.1007/s11999-010-1274-z.

## Sheet: Rheumatoid arthritis
Category	Osteoarthritis/Rheumatoid arthritis	Body region	Outcome measure	Author (Year)	Sample size randomised (sample size analysed)	Gender (M:F)	Group 1 (G1)	Group 2 (G2)	No. of participants in G1	Age of G1 (mean ± SD years)	Duration of condition of G1 (mean ± SD)	No. of participants in G2	Age of G2 (mean ± SD years)	Duration of condition of G2 (mean ± SD)	Length of follow-up	Baseline mean measurment for G1	Mean change for G1 (follow-up - baseline)	Standard deviation for G1†	Baseline mean measurment for G2	Mean change for G2 (follow-up - baseline)	Standard deviation for G2†	Effect size (95% CI)	Direction of change for outcome measure from baseline to follow-up	Improvement signified by:
A	Rheumatoid arthritis	Foot	CHAQ	Hendry et al. (2013)	44 (41)	13:31*	Control	Multidisciplinary foot-care with foot orthosis	20	10 ± 3.39	4.06 ± 3.33 years	21	10.1 ± 4.22	3.74 ± 2.65 years	12 months	0.88~	0~	0.09^^	0.63~	0~	0.35^^	0 (-0.61 to 0.61)	G1↔; G2↔	↓
			Disease Activity Score	Woodburn et al. (2002)	101 (98)	33:65	Control	Foot orthosis	48	53.1 ± 11.1	3 (2,6)# years	50	54 ± 11.8	3 (1,7)# years	30 months	3.2	10	40.8^	3.4	16.6	37.7^	0.17 (-0.83 to 1.17)	G1↑; G2↑	↓
			EQ-5D proxy (utility index)	Hendry et al. (2013)	44 (41)	13:31*	Control	Multidisciplinary foot-care with foot orthosis	20	10 ± 3.39	4.06 ± 3.33 years	21	10.1 ± 4.22	3.74 ± 2.65 years	12 months	0.62~	0~	0.07^^	0.69~	0~	0.08^^	0 (-0.61 to 0.61)	G1↔; G2↔	↑
			EQ-5D proxy (VAS)	Hendry et al. (2013)	44 (41)	13:31*	Control	Multidisciplinary foot-care with foot orthosis	20	10 ± 3.39	4.06 ± 3.33 years	21	10.1 ± 4.22	3.74 ± 2.65 years	12 months	70~	0~	11.11^^	80~	0~	11.11^^	0 (-0.61 to 0.61)	G1↔; G2↔	↑
			EQ-5D self (utility index)	Hendry et al. (2013)	44 (41)	13:31*	Control	Multidisciplinary foot-care with foot orthosis	20	10 ± 3.39	4.06 ± 3.33 years	21	10.1 ± 4.22	3.74 ± 2.65 years	12 months	0.66~	0~	0.06^^	0.62~	0~	0.08^^	0 (-0.61 to 0.61)	G1↔; G2↔	↑
			EQ-5D self (VAS)	Hendry et al. (2013)	44 (41)	13:31*	Control	Multidisciplinary foot-care with foot orthosis	20	10 ± 3.39	4.06 ± 3.33 years	21	10.1 ± 4.22	3.74 ± 2.65 years	12 months	75~	0~	5.56^^	65~	0~	22.22^^	0 (-0.61 to 0.61)	G1↔; G2↔	↑
			Fatigue	Fransen and Edmonds (1997)	30 (30)	8:22	Control	Footwear	15	60.1 ± 8.9	14.7 ± 12.2 years	15	59.1 ± 14.2	16.2 ± 10 years	2 months	38	4.4	24***	39	-10.4	29.4***	-0.55 (-4.37 to 3.27)	G1↑; G2↓	↓
			Foot Function Index (disability)	Woodburn et al. (2002)	101 (98)	33:65	Control	Foot orthosis	48	53.1 ± 11.1	3 (2,6)# years	50	54 ± 11.8	3 (1,7)# years	30 months	39.8	-25	618.3^	48.3	-334.1	634^	-0.49 (-43.77 to 42.79)	G1↓; G2↓	↓
			Foot Function Index (functional limitation)	Woodburn et al. (2002)	101 (98)	33:65	Control	Foot orthosis	48	53.1 ± 11.1	3 (2,6)# years	50	54 ± 11.8	3 (1,7)# years	30 months	19.9	17.5	430.5^	21.5	-63.9	416.1^	-0.19 (-11.60 to 11.22)	G1↑; G2↓	↓
			Foot Function Index (pain)	Woodburn et al. (2002)	101 (98)	33:65	Control	Foot orthosis	48	53.1 ± 11.1	3 (2,6)# years	50	54 ± 11.8	3 (1,7)# years	30 months	40.8	-25.6	581.3^	53.3	-333.4	632.8^	-0.51 (-43.61 to 42.59)	G1↓; G2↓	↓
			Foot Function Index (total)	Woodburn et al. (2002)	101 (98)	33:65	Control	Foot orthosis	48	53.1 ± 11.1	3 (2,6)# years	50	54 ± 11.8	3 (1,7)# years	30 months	33.6	-22.8	498.3^	41.1	-241.3	458.3^	-0.46 (-31.06 to 30.14)	G1↓; G2↓	↓
			Global pain	Woodburn et al. (2002)	101 (98)	33:65	Control	Foot orthosis	48	53.1 ± 11.1	3 (2,6)# years	50	54 ± 11.8	3 (1,7)# years	30 months	36.8	94.3	719.5v	45	17	681.4^	-0.11 (-10.95 to 10.73)	G1↑; G2↑	↓
			JAFI (activity limitation)	Hendry et al. (2013)	44 (41)	13:31*	Control	Multidisciplinary foot-care with foot orthosis	20	10 ± 3.39	4.06 ± 3.33 years	21	10.1 ± 4.22	3.74 ± 2.65 years	12 months	1.5~	0~	1.11^^	2~	0~	1.11^^	0 (-0.61 to 0.61)	G1↔; G2↔	↓
			JAFI (impairment)	Hendry et al. (2013)	44 (41)	13:31*	Control	Multidisciplinary foot-care with foot orthosis	20	10 ± 3.39	4.06 ± 3.33 years	21	10.1 ± 4.22	3.74 ± 2.65 years	12 months	2~	0~	0.74^^	2~	0~	0.37^^	0 (-0.61 to 0.61)	G1↔; G2↔	↓
			JAFI (participation restriction)	Hendry et al. (2013)	44 (41)	13:31*	Control	Multidisciplinary foot-care with foot orthosis	20	10 ± 3.39	4.06 ± 3.33 years	21	10.1 ± 4.22	3.74 ± 2.65 years	12 months	2~	0~	0.74^^	1~	0~	1.11^^	0 (-0.61 to 0.61)	G1↔; G2↔	↓
			Larsen index joint erosion score (feet)	Woodburn et al. (2002)	101 (98)	33:65	Control	Foot orthosis	48	53.1 ± 11.1	3 (2,6)# years	50	54 ± 11.8	3 (1,7)# years	30 months	9~	62~	89.63^^	5.5~	60~	109.63^^	-0.02 (-0.51 to 0.47)	G1↑; G2↑	↓
			Larsen index joint erosion score (hands)	Woodburn et al. (2002)	101 (98)	33:65	Control	Foot orthosis	48	53.1 ± 11.1	3 (2,6)# years	50	54 ± 11.8	3 (1,7)# years	30 months	18~	57~	102.22^^	12.5~	54~	73.33^^	-0.03 (-0.60 to 0.54)	G1↑; G2↑	↓
			Pain	Hendry et al. (2013)	44 (41)	13:31*	Control	Multidisciplinary foot-care with foot orthosis	20	10 ± 3.39	4.06 ± 3.33 years	21	10.1 ± 4.22	3.74 ± 2.65 years	12 months	41~	0~	7.78^^	33~	0~	14.44^^	0 (-0.61 to 0.61)	G1↔; G2↔	↓
			Pain (ascending/descending stairs)	Fransen and Edmonds (1997)	30 (30)	8:22	Control	Footwear	15	60.1 ± 8.9	14.7 ± 12.2 years	15	59.1 ± 14.2	16.2 ± 10 years	2 months	44.5	3.6	25.5***	46	-18.4	23.4***	-0.9 (-6.51 to 4.71)	G1↑; G2↓	↓
			Pain (level walking)	Fransen and Edmonds (1997)	30 (30)	8:22	Control	Footwear	15	60.1 ± 8.9	14.7 ± 12.2 years	15	59.1 ± 14.2	16.2 ± 10 years	2 months	40.7	1.5	26.5***	41.2	-17.2	23.3***	-0.75 (-5.53 to 4.03)	G1↑; G2↓	↓
			Pain (non weight bearing)	Fransen and Edmonds (1997)	30 (30)	8:22	Control	Footwear	15	60.1 ± 8.9	14.7 ± 12.2 years	15	59.1 ± 14.2	16.2 ± 10 years	2 months	34.5	-2.5	28.6***	23.3	-7.5	23.7***	-0.19 (-1.64 to 1.26)	G1↓; G2↓	↓
			Pain free walk time	Fransen and Edmonds (1997)	30 (30)	8:22	Control	Footwear	15	60.1 ± 8.9	14.7 ± 12.2 years	15	59.1 ± 14.2	16.2 ± 10 years	2 months	10.4	1.5	8.2***	8.1	19.7	16.9***	1.37 (-3.29 to 6.03)	G1↑; G2↑	↑
			Stanford Health Assessment Questionnaire	Fransen and Edmonds (1997)	30 (30)	8:22	Control	Footwear	15	60.1 ± 8.9	14.7 ± 12.2 years	15	59.1 ± 14.2	16.2 ± 10 years	2 months	1.38	0	0.51***	1.45	-0.2	0.79***	-0.3 (-1.03 to 0.43)	G1↔; G2↓	↓
			Stanford Health Assessment Questionnaire	Woodburn et al. (2002)	101 (98)	33:65	Control	Foot orthosis	48	53.1 ± 11.1	3 (2,6)# years	50	54 ± 11.8	3 (1,7)# years	30 months	1~	0~	5.33^^	1~	0~	6.15^^	0 (-0.39 to 0.39)	G1↔; G2↔	↓
			Walking cadence	Fransen and Edmonds (1997)	30 (30)	8:22	Control	Footwear	15	60.1 ± 8.9	14.7 ± 12.2 years	15	59.1 ± 14.2	16.2 ± 10 years	2 months	102.5	-0.2	8***	105.6	1.7	9.4***	0.22 (-0.64 to 1.08)	G1↓; G2↑	↑
			Walking velocity	Fransen and Edmonds (1997)	30 (30)	8:22	Control	Footwear	15	60.1 ± 8.9	14.7 ± 12.2 years	15	59.1 ± 14.2	16.2 ± 10 years	2 months	103.6	-1.1	22.5***	90.5	6.4	21.7***	0.34 (-1.68 to 2.36)	G1↓; G2↑	↑
			Wellbeing	Fransen and Edmonds (1997)	30 (30)	8:22	Control	Footwear	15	60.1 ± 8.9	14.7 ± 12.2 years	15	59.1 ± 14.2	16.2 ± 10 years	2 months	38	4.3	25.8***	34	-8.2	20.1***	-0.54 (-3.77 to 2.69)	G1↑; G2↓	↓
				Hendry et al. (2013)	44 (41)	13:31*	Control	Multidisciplinary foot-care with foot orthosis	20	10 ± 3.39	4.06 ± 3.33 years	21	10.1 ± 4.22	3.74 ± 2.65 years	12 months	37~	0~	9.63^^	26~	0~	19.07^^	0 (-0.61 to 0.61)	G1↔; G2↔	↑
		Hand	DASH (disability/symptom score)	Silva et al. (2008a)	50 (50)	9:10	Control	Hand splint	25	50.72 ± 10.51	9.02 ± 6.8 years	25	51.16 ± 11.4	10.12 ± 7.39 years	90 days	44.4	2.09	15.61	39.41	-13.99	20.67	-0.88 (-4.07 to 2.31)	G1↑; G2↓	↓
			DASH (music and work score)	Silva et al. (2008a)	50 (50)	9:10	Control	Hand splint	25	50.72 ± 10.51	9.02 ± 6.8 years	25	51.16 ± 11.4	10.12 ± 7.39 years	90 days	52.81	0.94	18.73	39.77	-20.74	27.24	-0.93 (-5.22 to 3.36)	G1↑; G2↓	↓
			Grip strength	Silva et al. (2008a)	50 (50)	9:10	Control	Hand splint	25	50.72 ± 10.51	9.02 ± 6.8 years	25	51.16 ± 11.4	10.12 ± 7.39 years	90 days	10	-0.45	6.56	8.9	3.14	6.36	0.56 (-0.34 to 1.46)	G1↓; G2↑	↑
			Pain	Silva et al. (2008a)	50 (50)	9:10	Control	Hand splint	25	50.72 ± 10.51	9.02 ± 6.8 years	25	51.16 ± 11.4	10.12 ± 7.39 years	90 days	5.86	-0.07	2.14	6.33	-2.93	2.08	-1.36 (-2.14 to -0.58)	G1↓; G2↓	↓
			Pinch strength (key)	Silva et al. (2008a)	50 (50)	9:10	Control	Hand splint	25	50.72 ± 10.51	9.02 ± 6.8 years	25	51.16 ± 11.4	10.12 ± 7.39 years	90 days	3.87	-0.16	1.54	3.1	0.85	1.79	0.6 (0.01 to 1.19)	G1↓; G2↑	↑
			Pinch strength (palmar)	Silva et al. (2008a)	50 (50)	9:10	Control	Hand splint	25	50.72 ± 10.51	9.02 ± 6.8 years	25	51.16 ± 11.4	10.12 ± 7.39 years	90 days	2.49	-0.2	1.04	2.3	0.87	1.55	0.81 (0.22 to 1.40)	G1↓; G2↑	↑
			Pinch strength (tip)	Silva et al. (2008a)	50 (50)	9:10	Control	Hand splint	25	50.72 ± 10.51	9.02 ± 6.8 years	25	51.16 ± 11.4	10.12 ± 7.39 years	90 days	2.11	0	0.97	1.88	0.89	1.5	0.71 (0.12 to 1.30)	G1↔; G2↑	↑
			Stanford Health Assessment Questionnaire	Silva et al. (2008a)	50 (50)	9:10	Control	Hand splint	25	50.72 ± 10.51	9.02 ± 6.8 years	25	51.16 ± 11.4	10.12 ± 7.39 years	90 days	1.42	0.12	0.5	1.48	-0.49	0.68	-1.02 (-1.59 to -0.45)	G1↑; G2↓	↓
		Wrist	DASH	Veehof et al. (2008)	33 (33)	10:23	Control	Wrist splint	16	55.1 ± 12.8	5 ± 4.6 years	17	60.3 ± 10.8	8.2 ± 6.8 years	4 weeks	36.5	-2.8	11.2^	39	-5.4	11.9^	-0.22 (-1.14 to 0.70)	G1↓; G2↓	↓
			Dexterity (Button Board - Arthritis Hand Function Test)	Adams et al. (2008)	120 (116)	32:84	Control	Wrist splint	60	55.22 ± 14.62		56	59.61 ± 12.35		12 months	38.94	-8.64	23.25***	38.33	-7.93	23.37***	0.03 (-0.34 to 0.40)	G1↓; G2↓	↓
			Dominant hand metacarpophalangeal joint ulnar deviation	Adams et al. (2008)	120 (116)	32:84	Control	Wrist splint	60	55.22 ± 14.62		56	59.61 ± 12.35		12 months	28.73	8.67	25.89***	25.64	10.66	12.69***	0.1 (-0.35 to 0.55)	G1↑; G2↑	↑
			Grip strength	Adams et al. (2008)	120 (116)	32:84	Control	Wrist splint	60	55.22 ± 14.62		56	59.61 ± 12.35		12 months	137.72	23.58	87.42***	120.27	26.93	76.68***	0.04 (-0.53 to 0.61)	G1↑; G2↑	↑
				Veehof et al. (2008)	33 (33)	10:23	Control	Wrist splint	16	55.1 ± 12.8	5 ± 4.6 years	17	60.3 ± 10.8	8.2 ± 6.8 years	4 weeks	20.7	-1.6	5^	25	1.3	7.4^	0.46 (-0.52 to 1.44)	G1↓; G2↑	↑
			Michigan Hand Outcomes Questionnaire	Adams et al. (2008)	120 (116)	32:84	Control	Wrist splint	60	55.22 ± 14.62		56	59.61 ± 12.35		12 months	55.73	8.57	19.26***	55.94	5.36	18.56***	-0.17 (-0.72 to 0.38)	G1↑; G2↑	↑
			Pain	Adams et al. (2008)	120 (116)	32:84	Control	Wrist splint	60	55.22 ± 14.62		56	59.61 ± 12.35		12 months	3	-1	0.74**	2	0	0.74**	1.35 (0.96 to 1.74)	G1↓; G2↔	↓
				Veehof et al. (2008)	33 (33)	10:23	Control	Wrist splint	16	55.1 ± 12.8	5 ± 4.6 years	17	60.3 ± 10.8	8.2 ± 6.8 years	4 weeks	42.4	7.4	16.1^	52.9	-16.8	21.5^	-1.27 (-7.15 to 4.61)	G1↑; G2↓	↓
			SODA-S (painful activities)	Veehof et al. (2008)	33 (33)	10:23	Control	Wrist splint	16	55.1 ± 12.8	5 ± 4.6 years	17	60.3 ± 10.8	8.2 ± 6.8 years	4 weeks	1.7	-0.1	1.3^	1.8	-0.9	1.9^	-0.49 (-1.20 to 0.22)	G1↓; G2↓	↑
			SODA-S (score)	Veehof et al. (2008)	33 (33)	10:23	Control	Wrist splint	16	55.1 ± 12.8	5 ± 4.6 years	17	60.3 ± 10.8	8.2 ± 6.8 years	4 weeks	43.9	0.7	5.3^	44	2.3	4^	0.34 (-0.44 to 1.12)	G1↑; G2↑	↑
			Stiffness	Adams et al. (2008)	120 (116)	32:84	Control	Wrist splint	60	55.22 ± 14.62		56	59.61 ± 12.35		12 months	3	-1	3.70**	3	0	1.48**	0.35 (-0.04 to 0.74)	G1↓; G2↔	↓
B	Rheumatoid arthritis	Foot	6 minute walk test	Novak et al. (2009)	40 (39)	2:38*	Flat foot orthosis	Functional foot orthosis	19	56.75 ± 11.1	11.15 ± 6.86	20	55.7 ± 9.37	10.55 ± 8.17	6 months	n/a	28.95	55.32^	n/a	44.5	49.12^	0.3 (-3.17 to 3.77)	G1↑; G2↑	↑
			Active joint counts	Cho et al. (2009)	42 (28)	0:28	Rocker sole footwear + soft foot orthosis	Rocker sole footwear + custom semi-rigid foot orthosis	16	48.7 ± 11.7	87.1 ± 88 months	18	48.7 ± 11.6	90.1 ± 69.5 months	6 months	5.4	-0.2	4.5	5.9	-0.8	5.6	-0.12 (-0.81 to 0.57)	G1↓; G2↓	↓
			Amount of medication	Cho et al. (2009)	42 (28)	0:28	Rocker sole footwear + soft foot orthosis	Rocker sole footwear + custom semi-rigid foot orthosis	16	48.7 ± 11.7	87.1 ± 88 months	18	48.7 ± 11.6	90.1 ± 69.5 months	6 months	5.3	0.1	1.9	6.1	0.4	2.2	0.15 (-0.54 to 0.84)	G1↑; G2↑	↓
			C-reactive protein	Cho et al. (2009)	42 (28)	0:28	Rocker sole footwear + soft foot orthosis	Rocker sole footwear + custom semi-rigid foot orthosis	16	48.7 ± 11.7	87.1 ± 88 months	18	48.7 ± 11.6	90.1 ± 69.5 months	6 months	1.8	-0.9	3.4	0.6	0.2	1.2	0.44 (-0.29 to 1.17)	G1↓; G2↑	↓
			Erythrocyte sedimentation rate	Cho et al. (2009)	42 (28)	0:28	Rocker sole footwear + soft foot orthosis	Rocker sole footwear + custom semi-rigid foot orthosis	16	48.7 ± 11.7	87.1 ± 88 months	18	48.7 ± 11.6	90.1 ± 69.5 months	6 months	62.9	-14.5	34	46.3	-7	30.1	0.23 (-1.67 to 2.13)	G1↓; G2↓	↓
			Foot Function Index (activity limtiations)	Powell et al.(2005)	48 (40)	10:30	Footwear	Prefabricated foot orthosis	13	13.77 ± 4.55		12	12.17 ± 3.04		3 months	24.23	3.69	27.89	14.88	5.08	19.73	0.06 (-0.82 to 0.94)	G1↑; G2↑	↓
				Powell et al.(2005)	48 (40)	10:30	Footwear	Custom foot orthosis	13	13.77 ± 4.55		15	12.14 ± 3.32		3 months	24.23	3.69	27.89	26.15	-17.61	12.85	-1.01 (-6.64 to 4.62)	G1↑; G2↓	↓
				Powell et al.(2005)	48 (40)	10:30	Prefabricated foot orthosis	Custom foot orthosis	12	12.17 ± 3.04		15	12.14 ± 3.32		3 months	14.88	5.08	19.73	26.15	-17.61	12.85	-1.4 (-7.50 to 4.70)	G1↑; G2↓	↓
			Foot Function Index (disability)	Powell et al.(2005)	48 (40)	10:30	Footwear	Prefabricated foot orthosis	13	13.77 ± 4.55		12	12.17 ± 3.04		3 months	37.08	-2.93	26.35	30.97	-0.99	25.26	0.08 (-0.88 to 1.04)	G1↓; G2↓	↓
				Powell et al.(2005)	48 (40)	10:30	Footwear	Custom foot orthosis	13	13.77 ± 4.55		15	12.14 ± 3.32		3 months	37.08	-2.93	26.35	40.27	-24.67	23.68	-0.87 (-6.61 to 4.87)	G1↓; G2↓	↓
				Powell et al.(2005)	48 (40)	10:30	Prefabricated foot orthosis	Custom foot orthosis	12	12.17 ± 3.04		15	12.14 ± 3.32		3 months	30.97	-0.99	25.26	40.27	-24.67	23.68	-0.97 (-7.34 to 5.40)	G1↓; G2↓	↓
			Foot Function Index (foot pain)	Novak et al. (2009)	40 (39)	2:38*	Flat foot orthosis	Functional foot orthosis	19	56.75 ± 11.1	11.15 ± 6.86	20	55.7 ± 9.37	10.55 ± 8.17	6 months	n/a	-13.37	22.43^	n/a	-23.3	17.1^	-0.5 (-2.79 to 1.79)	G1↓; G2↓	↓
				Powell et al.(2005)	48 (40)	10:30	Footwear	Prefabricated foot orthosis	13	13.77 ± 4.55		12	12.17 ± 3.04		3 months	42.38	-4.84	25.47	31.48	-1.02	25.56	0.15 (-1.16 to 1.46)	G1↓; G2↓	↓
				Powell et al.(2005)	48 (40)	10:30	Footwear	Custom foot orthosis	13	13.77 ± 4.55		15	12.14 ± 3.32		3 months	42.38	-4.84	25.47	42.13	-23.78	20.86	-0.82 (-5.84 to 4.20)	G1↓; G2↓	↓
				Powell et al.(2005)	48 (40)	10:30	Prefabricated foot orthosis	Custom foot orthosis	12	12.17 ± 3.04		15	12.14 ± 3.32		3 months	31.48	-1.02	25.56	42.13	-23.78	20.86	-0.99 (-7.11 to 5.13)	G1↓; G2↓	↓
			Foot Function Index (total)	Cho et al. (2009)	42 (28)	0:28	Rocker sole footwear + soft foot orthosis	Rocker sole footwear + custom semi-rigid foot orthosis	16	48.7 ± 11.7	87.1 ± 88 months	18	48.7 ± 11.6	90.1 ± 69.5 months	6 months	37.5	-17.5	14.4	42.6	-10.4	13.6	0.51 (-1.31 to 2.33)	G1↓; G2↓	↓
			Pain	Cho et al. (2009)	42 (28)	0:28	Rocker sole footwear + soft foot orthosis	Rocker sole footwear + custom semi-rigid foot orthosis	16	48.7 ± 11.7	87.1 ± 88 months	18	48.7 ± 11.6	90.1 ± 69.5 months	6 months	50	-20	19.2	52.7	-12.9	24.3	0.32 (-1.5 to 2.14)	G1↓; G2↓	↓
				Coda et al. (2014)	60 (60)	15:45	Control foot orthosis	Foot orthosis	29	11.17 ± 3.51		31	10.64 ± 3.84		6 months	6.5	0~	0.18^^	14	-8~	14.07^^	-0.79 (-2.30 to 0.72)	G1↔; G2↓	↓
				Powell et al.(2005)	48 (40)	10:30	Footwear	Prefabricated foot orthosis	13	13.77 ± 4.55		12	12.17 ± 3.04		3 months	4.74	-1.92	2.01	3.5	-0.66	2.88	0.51 (-0.35 to 1.37)	G1↓; G2↓	↓
				Powell et al.(2005)	48 (40)	10:30	Footwear	Custom foot orthosis	13	13.77 ± 4.55		15	12.14 ± 3.32		3 months	4.74	-1.92	2.01	5.23	-3.91	2.01	-0.99 (-1.89 to -0.09)	G1↓; G2↓	↓
				Powell et al.(2005)	48 (40)	10:30	Prefabricated foot orthosis	Custom foot orthosis	12	12.17 ± 3.04		15	12.14 ± 3.32		3 months	3.5	-0.66	2.88	5.23	-3.91	2.01	-1.34 (-2.50 to -0.18)	G1↓; G2↓	↓
			PedsQL (paediatric)	Coda et al. (2014)	60 (60)	15:45	Control foot orthosis	Foot orthosis	29	11.17 ± 3.51		31	10.64 ± 3.84		6 months	78.63	1.5~	5.87^^	72.6	9.05~	18.24^^	0.55 (-0.90 to 2.00)	G1↑; G2↑	↑
				Powell et al.(2005)	48 (40)	10:30	Footwear	Prefabricated foot orthosis	13	13.77 ± 4.55		12	12.17 ± 3.04		3 months	50.78	9	18.8	54.38	1.56	17.46	-0.41 (-2.62 to 1.80)	G1↑; G2↑	↑
				Powell et al.(2005)	48 (40)	10:30	Footwear	Custom foot orthosis	13	13.77 ± 4.55		15	12.14 ± 3.32		3 months	50.78	9	18.8	56.39	15.49	15.88	0.38 (-1.48 to 2.24)	G1↑; G2↑	↑
				Powell et al.(2005)	48 (40)	10:30	Prefabricated foot orthosis	Custom foot orthosis	12	12.17 ± 3.04		15	12.14 ± 3.32		3 months	54.38	1.56	17.46	56.39	15.49	15.88	0.84 (-2.94 to 4.62)	G1↑; G2↑	↑
			PedsQL (parent)	Coda et al. (2014)	60 (60)	15:45	Control foot orthosis	Foot orthosis	29	11.17 ± 3.51		31	10.64 ± 3.84		6 months	78.04	1.48~	12.2^^	62.52	11.37~	10.74^^	0.86 (-0.98 to 2.70)	G1↑; G2↑	↑
				Powell et al.(2005)	48 (40)	10:30	Footwear	Prefabricated foot orthosis	13	13.77 ± 4.55		12	12.17 ± 3.04		3 months	53.39	2.56	17.5	52.81	2.5	15.8	0 (-0.78 to 0.78)	G1↑; G2↑	↑
				Powell et al.(2005)	48 (40)	10:30	Footwear	Custom foot orthosis	13	13.77 ± 4.55		15	12.14 ± 3.32		3 months	53.39	2.56	17.5	48.66	16.3	19.92	0.73 (-2.94 to 4.40)	G1↑; G2↑	↑
				Powell et al.(2005)	48 (40)	10:30	Prefabricated foot orthosis	Custom foot orthosis	12	12.17 ± 3.04		15	12.14 ± 3.32		3 months	52.81	2.5	15.8	48.66	16.3	19.92	0.76 (-3.00 to 4.52)	G1↑; G2↑	↑
			Subjective severity	Cho et al. (2009)	42 (28)	0:28	Rocker sole footwear + soft foot orthosis	Rocker sole footwear + custom semi-rigid foot orthosis	16	48.7 ± 11.7	87.1 ± 88 months	18	48.7 ± 11.6	90.1 ± 69.5 months	6 months	37.3	-10.1	23.4	42.2	-9	17.4	0.05 (-0.68 to 0.78)	G1↓; G2↓	↓
			Timed walking (50 foot)	Powell et al.(2005)	48 (40)	10:30	Footwear	Prefabricated foot orthosis	13	13.77 ± 4.55		12	12.17 ± 3.04		3 months	8.62	-0.26	2.45	7.4	0.58	1.3	0.42 (-0.40 to 1.24)	G1↓; G2↑	↓
				Powell et al.(2005)	48 (40)	10:30	Footwear	Custom foot orthosis	13	13.77 ± 4.55		15	12.14 ± 3.32		3 months	8.62	-0.26	2.45	7.76	-0.73	1.25	-0.25 (-0.99 to 0.49)	G1↓; G2↓	↓
				Powell et al.(2005)	48 (40)	10:30	Prefabricated foot orthosis	Custom foot orthosis	12	12.17 ± 3.04		15	12.14 ± 3.32		3 months	7.4	0.58	1.3	7.76	-0.73	1.25	-1.03 (-1.87 to -0.19)	G1↑; G2↓	↓
		Hand	Grip strength (with splint)	Silva et al. (2008b)	40 (40)		Thumb splint (only used during evaluation)	Thumb splint	20	57.1 ± 11.67	13.65 ± 10.66	20	54.5 ± 11.67	9.935 ± 5.8	90 days	15.79	2.56	10.92	12.69	1.1	7.17	-0.16 (-0.87 to 0.55)	G1↑; G2↑	↑
			Grip strength (without splint)	Silva et al. (2008b)	40 (40)		Thumb splint (only used during evaluation)	Thumb splint	20	57.1 ± 11.67	13.65 ± 10.66	20	54.5 ± 11.67	9.935 ± 5.8	90 days	13.71	3.15	9.43	12.93	0.32	7.65	-0.33 (-1.21 to 0.55)	G1↑; G2↑	↑
			HAQ	Silva et al. (2008b)	40 (40)		Thumb splint (only used during evaluation)	Thumb splint	20	57.1 ± 11.67	13.65 ± 10.66	20	54.5 ± 11.67	9.935 ± 5.8	90 days	1.55	-0.21	0.8	1.37	-0.02	0.66	0.26 (-0.37 to 0.89)	G1↓; G2↓	↓
			Pain	Silva et al. (2008b)	40 (40)		Thumb splint (only used during evaluation)	Thumb splint	20	57.1 ± 11.67	13.65 ± 10.66	20	54.5 ± 11.67	9.935 ± 5.8	90 days	5.4	-0.8	2.81	5	-2.65	2.25	-0.73 (-1.47 to 0.01)	G1↓; G2↓	↓
			Pinch strength (2 point) (with splint)	Silva et al. (2008b)	40 (40)		Thumb splint (only used during evaluation)	Thumb splint	20	57.1 ± 11.67	13.65 ± 10.66	20	54.5 ± 11.67	9.935 ± 5.8	90 days	3.12	0.11	1.76	3.07	-0.25	1.56	-0.22 (-0.85 to 0.41)	G1↑; G2↓	↑
			Pinch strength (2 point) (without splint)	Silva et al. (2008b)	40 (40)		Thumb splint (only used during evaluation)	Thumb splint	20	57.1 ± 11.67	13.65 ± 10.66	20	54.5 ± 11.67	9.935 ± 5.8	90 days	3.19	0.25	1.6	2.68	0.09	1.51	-0.1 (-0.73 to 0.53)	G1↑; G2↑	↑
			Pinch strength (3 point) (with splint)	Silva et al. (2008b)	40 (40)		Thumb splint (only used during evaluation)	Thumb splint	20	57.1 ± 11.67	13.65 ± 10.66	20	54.5 ± 11.67	9.935 ± 5.8	90 days	3.59	0.53	1.96	3.75	-0.4	3.08	-0.36 (-1.01 to 0.29)	G1↑; G2↓	↑
			Pinch strength (3 point) (without splint)	Silva et al. (2008b)	40 (40)		Thumb splint (only used during evaluation)	Thumb splint	20	57.1 ± 11.67	13.65 ± 10.66	20	54.5 ± 11.67	9.935 ± 5.8	90 days	3.85	0.33	2.07	3.19	-0.01	1.69	-0.18 (-0.81 to 0.45)	G1↑; G2↓	↑
			Pinch strength (key) (with splint)	Silva et al. (2008b)	40 (40)		Thumb splint (only used during evaluation)	Thumb splint	20	57.1 ± 11.67	13.65 ± 10.66	20	54.5 ± 11.67	9.935 ± 5.8	90 days	4.23	0.53	2.16	3.87	0.12	1.94	-0.2 (-0.83 to 0.43)	G1↑; G2↑	↑
			Pinch strength (key) (without splint)	Silva et al. (2008b)	40 (40)		Thumb splint (only used during evaluation)	Thumb splint	20	57.1 ± 11.67	13.65 ± 10.66	20	54.5 ± 11.67	9.935 ± 5.8	90 days	4.54	0.39	2.32	3.79	0.34	2.11	-0.02 (-0.65 to 0.61)	G1↑; G2↑	↑
			Upper limb dexterity (with splint)	Silva et al. (2008b)	40 (40)		Thumb splint (only used during evaluation)	Thumb splint	20	57.1 ± 11.67	13.65 ± 10.66	20	54.5 ± 11.67	9.935 ± 5.8	90 days	420.51	-46.78	108.01	429.85	-86.01	132.14	-0.33 (-8.95 to 8.29)	G1↓; G2↓	↓
			Upper limb dexterity (without splint)	Silva et al. (2008b)	40 (40)		Thumb splint (only used during evaluation)	Thumb splint	20	57.1 ± 11.67	13.65 ± 10.66	20	54.5 ± 11.67	9.935 ± 5.8	90 days	372.38	-42.72	129.57	349.69	-56.51	93.89	-0.12 (-3.20 to 2.96)	G1↓; G2↓	↓
A: Provision of a prosthetic/orthotic Vs. non provision; B: Provision of a prosthetic/orthotic Vs. prosthetic/orthotic comparator
G1 = Group 1; G2 = Group 2; SD = Standard Deviation; †highest standard deviation from baseline and follow-up measurement unless otherwise stated; CI = Confidence interval; ↑ increase in mean score from baseline to follow-up; ↓ decrease in mean score from baseline to follow up; ↔ no change in mean score from baseline to follow-up
*data for sample before dropouts/exclusions; **standard deviation from baseline measurement; n/a not available
***standard deviation calculated from 95% Confidence Interval; #median (interquartile range/range); ^standard deviation of mean difference;
^^standard deviation calculated from interquartile range/standard error; ~median used as estimate of mean; ‡EQ-5D 5 Dimensional form 3 level version (EQ-5D-3L)
CHAQ: Childhood Health Assessment Questionnaire; DASH: Disabilities of the Arm, Shoulder, and Hand instrument; EQ-5D: EuroQol health questionnaire; JAFI: Juvenille Arthritis Foot Disability Index;
HAQ: Health Assessment Questionnaire; PedsQL: Paediatric Quality of Life questionnaire; SODA-S: Sequential Occupational Dexterity Assessment
References
Adams J, Burridge J, Mullee M, Hammond A, Cooper C. The clinical effectiveness of static resting splints in early rheumatoid arthritis: a randomized controlled trial. Rheumatology. 2008;47(10):1548-53. doi: http://dx.doi.org/10.1093/rheumatology/ken292.
Cho NS, Hwang JH, Chang HJ, Koh EM, Park HS. Randomized controlled trial for clinical effects of varying types of insoles combined with specialized shoes in patients with rheumatoid arthritis of the foot. Clinical rehabilitation. 2009;23(6):512-21. doi: 10.1177/0269215508101737.
Coda A, Fowlie PW, Davidson JE, Walsh J, Carline T, Santos D. Foot orthoses in children with juvenile idiopathic arthritis: a randomised controlled trial. Archives of disease in childhood. 2014;99(7):649-51. doi: 10.1136/archdischild-2013-305166.
Fransen M, Edmonds J. Off-the-shelf orthopedic footwear for people with rheumatoid arthritis. Arthritis Care & Research. 1997;10(4):250-6. doi: 10.1002/art.1790100406. PubMed PMID: 14195.
Hendry GJ, Watt GF, Brandon M, Friel L, Turner DE, Lorgelly PK, et al. The effectiveness of a multidisciplinary foot care program for children and adolescents with juvenile idiopathic arthritis: an exploratory trial. Journal of Rehabilitation Medicine. 2013;45(5):467-76. doi: 10.2340/16501977-1130. PubMed PMID: 23571642.
Novak P, Burger H, Tomsic M, Marincek C, Vidmar G. Influence of foot orthoses on plantar pressures, foot pain and walking ability of rheumatoid arthritis patients--a randomised controlled study. Disabil Rehabil. 2009;31(8):638-45. doi: http://dx.doi.org/10.1080/09638280802239441. PubMed PMID: 18946808.
Powell M, Seid M, Szer IS. Efficacy of custom foot orthotics in improving pain and functional status in children with juvenile idiopathic arthritis: A randomized trial. Journal of Rheumatology. 2005;32(5):943-50. doi: 0315162X-32-943 [pii].
Silva AC, Jones A, Silva PG, Natour J. Effectiveness of a night-time hand positioning splint in rheumatoid arthritis: a randomized controlled trial. Journal of Rehabilitation Medicine . 2008a;40(9):749-55. doi: 10.2340/16501977-0240.
Silva PG, Lombardi I, Jr., Breitschwerdt C, Poli Araujo PM, Natour J. Functional thumb orthosis for type I and II boutonniere deformity on the dominant hand in patients with rheumatoid arthritis: a randomized controlled study. Clin Rehabil. 2008b;22(8):684-9. doi: http://dx.doi.org/10.1177/0269215508088989. PubMed PMID: 18678568.
Veehof MM, Taal E, Heijnsdijk-Rouwenhorst LM, Laar MA. Efficacy of wrist working splints in patients with rheumatoid arthritis: a randomized controlled study. Arthritis and rheumatism. 2008;59(12):1698-704. doi: 10.1002/art.24078. PubMed PMID: CN-00665048.
Woodburn J, Barker S, Helliwell PS. A randomized controlled trial of foot orthoses in rheumatoid arthritis. The Journal of rheumatology. 2002;29(7):1377-83.

## Sheet: Fractures
Category	Body region	Outcome measure	Author (Year)	Sample size randomised (sample size analysed)	Gender (M:F)	Group 1 (G1)	Group 2 (G2)	No. of participants in G1	Age of G1 (mean ± SD years)	Duration of condition of G1 (mean ± SD)	No. of participants in G2	Age of G2 (mean ± SD years)	Duration of condition of G2 (mean ± SD)	Length of follow-up	Baseline mean measurment for G1	Mean change for G1 (follow-up - baseline)	Standard deviation for G1†	Baseline mean measurment for G2	Mean change for G2 (follow-up - baseline)	Standard deviation for G2†	Effect size (95% CI)	Direction of change for outcome measure from baseline to follow-up	Improvement signified by:
A	Spine	Angle of kyphosis	Pfeifer et al. (2011)	108 (108)	0:72	Control	Thoracolumbosacral orthosis (Spinomed)	36	69.7±8.9		36	72.3± 6.7		6 months	70.8	-1.6	5.5^	74.2	-7.9	4.9^	-1.21 (-2.35 to -0.07)	G1↓; G2↓	↓		Small effect size (0 .20 - 0.49)
			Pfeifer et al. (2011)	108 (108)	0:72	Control	Thoracolumbosacral orthosis (Spinomed active)	36	69.7±8.9		36	72.8± 7.1		6 months	70.8	-1.6	5.5^	72.7	-8.1	10.5^	-0.78 (-1.94 to 0.38)	G1↓; G2↓	↓		Medium effect size (0.50 - 0.79)
		Body sway (path length)	Pfeifer et al. (2011)	108 (108)	0:72	Control	Thoracolumbosacral orthosis (Spinomed)	36	69.7±8.9		36	72.3± 6.7		6 months	77.9	-1.6	37.8^	80.4	-20.4	40.2^	-0.48 (-3.58 to 2.62)	G1↓; G2↓	↓		Large effect size (0.80 - 1.29)
			Pfeifer et al. (2011)	108 (108)	0:72	Control	Thoracolumbosacral orthosis (Spinomed active)	36	69.7±8.9		36	72.8± 7.1		6 months	77.9	-1.6	37.8^	78.7	-17.2	35.6^	-0.42 (-3.01 to 2.17)	G1↓; G2↓	↓		Very large effect size (≥1.3)
		Body sway (velocity)	Pfeifer et al. (2011)	108 (108)	0:72	Control	Thoracolumbosacral orthosis (Spinomed)	36	69.7±8.9		36	72.3± 6.7		6 months	15.8	-0.7	6.8^	16.4	-5.9	7.2^	-0.74 (-1.70 to 0.22)	G1↓; G2↓	↓
			Pfeifer et al. (2011)	108 (108)	0:72	Control	Thoracolumbosacral orthosis (Spinomed active)	36	69.7±8.9		36	72.8± 7.1		6 months	15.8	-0.7	6.8^	16.7	-6.2	7.4^	-0.77 (-1.79 to 0.25)	G1↓; G2↓	↓		Identified as primary outcome measure
		Cobb angle	Shamji et al. (2014)	23 (23)	14:9	Control	Thoracolumbosacral orthosis	11	43‡		12	37‡		6 months	9.4	5.2	7.5	11	5.3	17.4	0.01 (-0.81 to 0.83)	G1↑; G2↑	↓
		Isometric abdominal flexor strength	Pfeifer et al. (2011)	108 (108)	0:72	Control	Thoracolumbosacral orthosis (Spinomed)	36	69.7±8.9		36	72.3± 6.7		6 months	157	23	46^	161	94	71^	1.19 (-10.41 to 12.79)	G1↑; G2↑	↑
			Pfeifer et al. (2011)	108 (108)	0:72	Control	Thoracolumbosacral orthosis (Spinomed active)	36	69.7±8.9		36	72.8± 7.1		6 months	157	23	46^	158	135	83^	1.67 (-16.64 to 19.98)	G1↑; G2↑	↑	large CI range
		Isometric back extensor strength	Pfeifer et al. (2011)	108 (108)	0:72	Control	Thoracolumbosacral orthosis (Spinomed)	36	69.7±8.9		36	72.3± 6.7		6 months	263	7	55^	260	189	141^	1.7 (-28.03 to 31.43)	G1↑; G2↑	↑
			Pfeifer et al. (2011)	108 (108)	0:72	Control	Thoracolumbosacral orthosis (Spinomed active)	36	69.7±8.9		36	72.8± 7.1		6 months	263	7	55^	273	166	120^	1.7 (-24.27 to 27.67)	G1↑; G2↑	↑
		Kyphotic angle	Bailey et al. (2009)	72 (72)	55:17	Control	Thoracolumbosacral orthosis	36	39		36	39		1 year	11.8	5.2	10.3	10	6.2	6.7	0.12 (-0.37 to 0.61)	G1↑; G2↑	#
		Limitations of daily living (disability)	Pfeifer et al. (2011)	108 (108)	0:72	Control	Thoracolumbosacral orthosis (Spinomed)	36	69.7±8.9		36	72.3± 6.7		6 months	4.3	0.2	0.8^	4.7	-2.1	1.6^	-1.83 (-2.42 to -1.24)	G1↑; G2↓	↓
			Pfeifer et al. (2011)	108 (108)	0:72	Control	Thoracolumbosacral orthosis (Spinomed active)	36	69.7±8.9		36	72.8± 7.1		6 months	4.3	0.2	0.8^	4.1	-2	1.5^	-1.83 (-2.42 to -1.24)	G1↑; G2↓	↓
		Limitations of daily living (self-care)	Pfeifer et al. (2011)	108 (108)	0:72	Control	Thoracolumbosacral orthosis (Spinomed)	36	69.7±8.9		36	72.3± 6.7		6 months	2.8	0.2	0.5^	3.3	-0.9	1.1^	-1.29 (-1.78 to -0.80)	G1↑; G2↓	↓
			Pfeifer et al. (2011)	108 (108)	0:72	Control	Thoracolumbosacral orthosis (Spinomed active)	36	69.7±8.9		36	72.8± 7.1		6 months	2.8	-2.3	0.5^	3.1	-1.1	1.3^	1.22 (0.71 to 1.73)	G1↓; G2↓	↓
		Loss of body height	Pfeifer et al. (2011)	108 (108)	0:72	Control	Thoracolumbosacral orthosis (Spinomed)	36	69.7±8.9		36	72.3± 6.7		6 months	1562	-0.4	4.7^	1566	5.3	6.3^	1.03 (-0.01 to 2.07)	G1↓; G2↑	↑
			Pfeifer et al. (2011)	108 (108)	0:72	Control	Thoracolumbosacral orthosis (Spinomed active)	36	69.7±8.9		36	72.8± 7.1		6 months	1562	-0.4	4.7^	1588	6.1	5^	1.34 (0.18 to 2.50)	G1↓; G2↑	↑
		Loss of vertebal height (%)	Shamji et al. (2014)	23 (23)	14:9	Control	Thoracolumbosacral orthosis	11	43‡		12	37‡		6 months	33.5	10.9	14.1	35.1	12.5	14	0.11 (-0.83 to 1.05)	G1↑; G2↑	↓
		Lung function (forced expiratory volume)	Pfeifer et al. (2011)	108 (108)	0:72	Control	Thoracolumbosacral orthosis (Spinomed)	36	69.7±8.9		36	72.3± 6.7		6 months	94.4	-3.8	16.1^	84.9	2.9	13.5^	0.45 (-0.75 to 1.65)	G1↓; G2↑	↑
			Pfeifer et al. (2011)	108 (108)	0:72	Control	Thoracolumbosacral orthosis (Spinomed active)	36	69.7±8.9		36	72.8± 7.1		6 months	94.4	-3.8	16.1^	87.3	3.1	17.3^	0.41 (-0.81 to 1.63)	G1↓; G2↑	↑
		Lung function (relaxed Vital Capacity)	Pfeifer et al. (2011)	108 (108)	0:72	Control	Thoracolumbosacral orthosis (Spinomed)	36	69.7±8.9		36	72.3± 6.7		6 months	93.6	-9.9	16.1^	82.6	6.1	20.5^	0.87 (-1.78 to 3.52)	G1↓; G2↑	↑
			Pfeifer et al. (2011)	108 (108)	0:72	Control	Thoracolumbosacral orthosis (Spinomed active)	36	69.7±8.9		36	72.8± 7.1		6 months	93.6	-9.9	16.1^	84.5	5.5	13.1^	1.05 (-1.50 to 3.60)	G1↓; G2↑	↑
		Pain	Shamji et al. (2014)	23 (23)	14:9	Control	Thoracolumbosacral orthosis	11	43‡		12	37‡		6 months	4.2	-3.4	2.1	5.4	-4.4	2.8	-0.4 (-1.26 to 0.46)	G1↓; G2↓	↓
			Pfeifer et al. (2011)	108 (108)	0:72	Control	Thoracolumbosacral orthosis (Spinomed)	36	69.7±8.9		36	72.3± 6.7		6 months	4	0.1	0.9^	3.9	-1.5	1.2^	-1.51 (-2.04 to -0.98)	G1↑; G2↓	↓
			Pfeifer et al. (2011)	108 (108)	0:72	Control	Thoracolumbosacral orthosis (Spinomed active)	36	69.7±8.9		36	72.8± 7.1		6 months	4	0.1	0.9^	3.6	-1.4	1.1^	-1.5 (-2.03 to -0.97)	G1↑; G2↓	↓
			Bailey et al. (2014)	96 (96)	77:29	Control	Thoracolumbosacral orthosis	49	39.8 ± 15.3		47	40.5 ± 14.8		2 years	6	-2.6	2.4	5.4	-2.7	2.6	-0.04 (-0.43 to 0.35)	G1↓; G2↓	↓
		RMDQ	Bailey et al. (2014)	96 (96)	77:29	Control	Thoracolumbosacral orthosis	49	39.8 ± 15.3		47	40.5 ± 14.8		2 years	18.1	-10.4	6	17.2	-10.4	5.4	0 (-0.39 to 0.39)	G1↓; G2↓	↓
			Bailey et al. (2009)	72 (72)	55:17	Control	Thoracolumbosacral orthosis	36	39		36	39		1 year	18	-13	5	17	-14	6	-0.18 (-0.67 to 0.31)	G1↓; G2↓	↓
		Satisfaction	Bailey et al. (2014)	96 (96)	77:29	Control	Thoracolumbosacral orthosis	49	39.8 ± 15.3		47	40.5 ± 14.8		2 years	6	0.2	1.6	6.4	0	1	-0.15 (-0.54 to 0.24)	G1↑; G2↔	↑
		SF-36 (mental)	Bailey et al. (2014)	96 (96)	77:29	Control	Thoracolumbosacral orthosis	49	39.8 ± 15.3		47	40.5 ± 14.8		2 years	48.3	2.5	13.1	52.8	-0.6	2.8	-0.32 (-0.91 to 0.27)	G1↑; G2↓	↑
		SF-36 (physical)	Bailey et al. (2014)	96 (96)	77:29	Control	Thoracolumbosacral orthosis	49	39.8 ± 15.3		47	40.5 ± 14.8		2 years	30.1	6.5	9.1	28.1	11	11.2	0.44 (-0.30 to 1.18)	G1↑; G2↑	↑
		Well being	Pfeifer et al. (2011)	108 (108)	0:72	Control	Thoracolumbosacral orthosis (Spinomed)	36	69.7±8.9		36	72.3± 6.7		6 months	71.7	-2.3	3^	70.3	10.4	7.9^	2.12 (0.00 to 4.24)	G1↓; G2↑	↑
			Pfeifer et al. (2011)	108 (108)	0:72	Control	Thoracolumbosacral orthosis (Spinomed active)	36	69.7±8.9		36	72.8± 7.1		6 months	71.7	-2.3	3^	72.2	10.7	8.2^	2.11 (-0.07 to 4.29)	G1↓; G2↑	↑
	Wrist	Active wrist extension	Jongs et al. (2007)	40 (32)	12:38*	Control	Wrist splint	18	58 (52-65)^,*	83 (74-92)^ days*	14	66 (56-72)^,*	76 (72-108)^ days*	12 weeks	55	10	8	54	9	8	-0.13 (-0.87 to 0.61)	G1↑; G2↑	↑
		Active wrist flexion	Jongs et al. (2007)	40 (32)	12:38*	Control	Wrist splint	18	58 (52-65)^,*	83 (74-92)^ days*	14	66 (56-72)^,*	76 (72-108)^ days*	12 weeks	37	11	12	38	11	8	0 (-0.71 to 0.71)	G1↑; G2↑	↑
		Active wrist radial deviation	Jongs et al. (2007)	40 (32)	12:38*	Control	Wrist splint	18	58 (52-65)^,*	83 (74-92)^ days*	14	66 (56-72)^,*	76 (72-108)^ days*	12 weeks	17	3	5	18	4	8	0.15 (-0.59 to 0.89)	G1↑; G2↑	↑
		Active wrist ulnar deviation	Jongs et al. (2007)	40 (32)	12:38*	Control	Wrist splint	18	58 (52-65)^,*	83 (74-92)^ days*	14	66 (56-72)^,*	76 (72-108)^ days*	12 weeks	17	7	9	20	1	7	-0.73 (-2.36 to 0.90)	G1↑; G2↑	↑
		COPM (performance)	Jongs et al. (2007)	40 (32)	12:38*	Control	Wrist splint	18	58 (52-65)^,*	83 (74-92)^ days*	14	66 (56-72)^,*	76 (72-108)^ days*	12 weeks	4	4	2	5	3	2	-0.5 (-1.24 to 0.24)	G1↑; G2↑	↑
		COPM (satisfaction)	Jongs et al. (2007)	40 (32)	12:38*	Control	Wrist splint	18	58 (52-65)^,*	83 (74-92)^ days*	14	66 (56-72)^,*	76 (72-108)^ days*	12 weeks	5	3	2	5	3	2	0 (-0.71 to 0.71)	G1↑; G2↑	↑
		PRHWE	Jongs et al. (2007)	40 (32)	12:38*	Control	Wrist splint	18	58 (52-65)^,*	83 (74-92)^ days*	14	66 (56-72)^,*	76 (72-108)^ days*	12 weeks	34	-22	17	35	-21	18	0.06 (-0.68 to 0.80)	G1↓; G2↓	↓
		PROM wrist extension	Jongs et al. (2007)	40 (32)	12:38*	Control	Wrist splint	18	58 (52-65)^,*	83 (74-92)^ days*	14	66 (56-72)^,*	76 (72-108)^ days*	12 weeks	55	6	12	57	9	14	0.23 (-0.79 to 1.25)	G1↑; G2↑	↑
B	Spine	Angle of kyphosis	Pfeifer et al. (2011)	108 (108)	0:72	Thoracolumbosacral orthosis (Spinomed)	Thoracolumbosacral orthosis (Spinomed active)	36	72.3± 6.7		36	72.8± 7.1		6 months	74.2	-7.9	4.9^	72.7	-8.1	10.5^	-0.02 (-0.49 to 0.45)	G1↓; G2↓	↓
		Body sway (path length)	Pfeifer et al. (2011)	108 (108)	0:72	Thoracolumbosacral orthosis (Spinomed)	Thoracolumbosacral orthosis (Spinomed active)	36	72.3± 6.7		36	72.8± 7.1		6 months	80.4	-20.4	40.2^	78.7	-17.2	35.6^	0.08 (-0.63 to 0.79)	G1↓; G2↓	↓
		Body sway (velocity)	Pfeifer et al. (2011)	108 (108)	0:72	Thoracolumbosacral orthosis (Spinomed)	Thoracolumbosacral orthosis (Spinomed active)	36	72.3± 6.7		36	72.8± 7.1		6 months	16.4	-5.9	7.2^	16.7	-6.2	7.4^	-0.04 (-0.51 to 0.43)	G1↓; G2↓	↓
		EMS	Li et al. (2015)	51 (51)	0:51	Thoracolumbosacral orthosis (soft)	Thoracolumbosacral orthosis (Spinomed)	24	81± 6.7		27	82± 8.4		3 weeks	4.7	5.2	4.5	4.5	5.1	4	-0.02 (-0.57 to 0.53)	G1↑; G2↑	↑
		FIM-motor Scores	Li et al. (2015)	51 (51)	0:51	Thoracolumbosacral orthosis (soft)	Thoracolumbosacral orthosis (Spinomed)	24	81± 6.7		27	82± 8.4		3 weeks	52.2	9.6	12.1	58.4	11.8	9.3	0.21 (-0.50 to 0.92)	G1↑; G2↑	↑
		Isometric abdominal flexor strength	Pfeifer et al. (2011)	108 (108)	0:72	Thoracolumbosacral orthosis (Spinomed)	Thoracolumbosacral orthosis (Spinomed active)	36	72.3± 6.7		36	72.8± 7.1		6 months	161	94	71^	158	135	83^	0.53 (-6.17 to 7.23)	G1↑; G2↑	↑
		Isometric back extensor strength	Pfeifer et al. (2011)	108 (108)	0:72	Thoracolumbosacral orthosis (Spinomed)	Thoracolumbosacral orthosis (Spinomed active)	36	72.3± 6.7		36	72.8± 7.1		6 months	260	189	141^	273	166	120^	-0.18 (-3.96 to 3.60)	G1↑; G2↑	↑
		Limitations of daily living (disabillity)	Pfeifer et al. (2011)	108 (108)	0:72	Thoracolumbosacral orthosis (Spinomed)	Thoracolumbosacral orthosis (Spinomed active)	36	72.3± 6.7		36	72.8± 7.1		6 months	4.7	-2.1	1.6^	4.1	-2	1.5^	0.06 (-0.41 to 0.53)	G1↓; G2↓	↓
		Limitations of daily living (self care)	Pfeifer et al. (2011)	108 (108)	0:72	Thoracolumbosacral orthosis (Spinomed)	Thoracolumbosacral orthosis (Spinomed active)	36	72.3± 6.7		36	72.8± 7.1		6 months	3.3	-0.9	1.1^	3.1	-1.1	1.3^	-0.17 (-0.64 to 0.30)	G1↓; G2↓	↓
		Loss of body height	Pfeifer et al. (2011)	108 (108)	0:72	Thoracolumbosacral orthosis (Spinomed)	Thoracolumbosacral orthosis (Spinomed active)	36	72.3± 6.7		36	72.8± 7.1		6 months	1566	5.3	6.3^	1588	6.1	5^	0.14 (-0.33 to 0.61)	G1↑; G2↑	↑
		Lung function (forced expiratory volume)	Pfeifer et al. (2011)	108 (108)	0:72	Thoracolumbosacral orthosis (Spinomed)	Thoracolumbosacral orthosis (Spinomed active)	36	72.3± 6.7		36	72.8± 7.1		6 months	84.9	2.9	13.5^	87.3	3.1	17.3^	0.01 (-0.46 to 0.48)	G1↑; G2↑	↑
		Lung function (relaxed Vital Capacity)	Pfeifer et al. (2011)	108 (108)	0:72	Thoracolumbosacral orthosis (Spinomed)	Thoracolumbosacral orthosis (Spinomed active)	36	72.3± 6.7		36	72.8± 7.1		6 months	82.6	6.1	20.5^	84.5	5.5	13.1^	-0.03 (-0.50 to 0.44)	G1↑; G2↑	↑
		MFAC	Li et al. (2015)	51 (51)	0:51	Thoracolumbosacral orthosis (soft)	Thoracolumbosacral orthosis (Spinomed)	24	81± 6.7		27	82± 8.4		3 weeks	3.1	1.6	1.3	3.1	1.5	1.2	-0.08 (-0.63 to 0.47)	G1↑; G2↑	↑
		Pain	Li et al. (2015)	51 (51)	0:51	Thoracolumbosacral orthosis (soft)	Thoracolumbosacral orthosis (Spinomed)	24	81± 6.6		27	82± 8.3		3 weeks	6.3	-1.8	2.4	6.7	-2.7	2	-0.41 (-0.98 to 0.16)	G1↓; G2↓	↓
			Pfeifer et al. (2011)	108 (108)	0:72	Thoracolumbosacral orthosis (Spinomed)	Thoracolumbosacral orthosis (Spinomed active)	36	72.3± 6.7		36	72.8± 7.1		6 months	3.9	-1.5	1.2^	3.6	-1.4	1.1^	0.09 (-0.38 to 0.56)	G1↓; G2↓	↓
		Well being	Pfeifer et al. (2011)	108 (108)	0:72	Thoracolumbosacral orthosis (Spinomed)	Thoracolumbosacral orthosis (Spinomed active)	36	72.3± 6.7		36	72.8± 7.1		6 months	70.3	10.4	7.9^	72.2	10.7	8.2^	0.04 (-0.43 to 0.51)	G1↑; G2↑	↑
C	Wrist	Pain	O'Connor et al. (2003)	66 (66)	22:44	Plaster cast	Wrist splint	32	56.6 (16-81)‡		34	57(18-79)‡		6 weeks	4	-1	2	4	-2	2	-0.5 (-1.01 to 0.01)	G1↓; G2↓	↓
		Problems with cast/splint	O'Connor et al. (2003)	66 (66)	22:44	Plaster cast	Wrist splint	32	56.6 (16-81)‡		34	57(18-79)‡		6 weeks	4	-1	2	2	0	1	0.64 (0.13 to 1.15)	G1↓; G2↔	↓
		Satisfaction	O'Connor et al. (2003)	66 (66)	22:44	Plaster cast	Wrist splint	32	56.6 (16-81)‡		34	57(18-79)‡		6 weeks	6	-2	2	4	-2	2	0 (-0.49 to 0.49)	G1↓; G2↓	↓
A: Provision of a prosthetic/orthotic Vs. non provision; B: Provision of a prosthetic/orthotic Vs. prosthetic/orthotic comparator; C: Provision of a prosthetic/orthotic Vs. non prosthetic/orthotic comparator
G1 = Group 1; G2 = Group 2; SD = Standard Deviation; †highest standard deviation from baseline and follow-up measurement unless otherwise stated; CI = Confidence interval; ↑ increase in mean score from baseline to follow up; ↓ decrease in mean score from baseline to follow up; ↔ no change in mean score from baseline to follow up
†highest standard deviation from baseline and followup measurment; *data for sample before dropouts/exclusions; **for effect size calculation the standard deviation from baseline measurement was used;
***standard deviation calculated from 95% Confidence Interval; ^median (IQR); ‡(range); #No information provided in article to indicate how improvement was defined; ^standard deviation of mean difference
COPM: Canadian Occupational Performance Measure; EMS: Elderly Mobility Scale; FIM-motor Scores: Functional Independence Measure-motor Scores; MFAC: Modified Functional Ambulation Category; PRHWE: Patient Rated Hand Wrist Evaluation; PROM: Passive range of motion; RMDQ: Roland Morris Disability Questionnaire; SF-36: short form health survey (36-item)
References
Bailey CS, Dvorak MF, Thomas KC, Boyd MC, Paquett S, Kwon BK, et al. Comparison of thoracolumbosacral orthosis and no orthosis for the treatment of thoracolumbar burst fractures: interim analysis of a multicenter randomized clinical equivalence trial. Journal of Neurosurgery Spine. 2009;11(3):295-303. doi: http://dx.doi.org/10.3171/2009.3.SPINE08312. PubMed PMID: 19769510.
Jongs A, Harvey LA, Gwinn T, Lucas R. Dynamic splints do not reduce contracture following distal radial fracture: a randomised controlled trial. Journal of Physiotherapy. 2012;58(3):173-81.
Li M, Law SW, Cheng J, Kee HM, Wong MS. A comparison study on the efficacy of SpinoMed (R) and soft lumbar orthosis for osteoporotic vertebral fracture. Prosthet Orthot Int. 2015;39(4):270-6. doi: 10.1177/0309364614528204. PubMed PMID: WOS:000357927400001.
O'Connor D, Mullett H, Doyle M, Mofidi A, Kutty S, O'Sullivan M. Minimally displaced Colles' fractures: A prospective randomized trial of treatment with a wrist splint or a plaster cast. Journal of Hand Surgery-British and European Volume. 2003;28B(1):50-3. doi: 10.1054/jhsb.2002.0864. PubMed PMID: WOS:000180869400012.
Pfeifer M, Kohlwey L, Begerow B, Minne HW. Effects of two newly developed spinal orthoses on trunk muscle strength, posture, and quality-of-life in women with postmenopausal osteoporosis: a randomized trial. American journal of physical medicine & rehabilitation. 2011;90(10):805-15. doi: http://dx.doi.org/10.1097/PHM.0b013e31821f6df3. PubMed PMID: 21681065.
Shamji MF, Roffey DM, Young DK, Reindl R, Wai EK. A pilot evaluation of the role of bracing in stable thoracolumbar burst fractures without neurological deficit. J Spinal Disord Tech. 2014;27(7):370-5. doi: 10.1097/BSD.0b013e31826eacae. PubMed PMID: http://www.ncbi.nlm.nih.gov/pubmed/22907065.

## Sheet: Stroke
Category	Body region	Outcome measure	Author (Year)	Sample size randomised (sample size analysed)	Gender (M:F)	Group 1 (G1)	Group 2 (G2)	No. of participants in G1	Age of G1 (mean ± SD years)	Time post stroke of G1 (mean ± SD)	No. of participants in G2	Age of G2 (mean ± SD years)	Time post stroke of G2 (mean ± SD)	Length of follow-up	Baseline mean measurment for G1	Mean change for G1 (follow-up - baseline)	Standard deviation for G1†	Baseline mean measurment for G2	Mean change for G2 (follow-up - baseline)	Standard deviation for G2†	Effect size (95% CI)	Direction of change for outcome measure from baseline to follow-up	Improvement signified by:
A	Foot	Activity level (no. of steps)	Chiong et al. (2013)	9 (9)	5:4	Control	Toe spreader	4	48 (39-60)**	24.5 (9-33) months**	5	48 (34-61)**	19 (12-41) months**	6 months	3418‡	949	4165.19^	2435‡	844	3811.11^	-0.03 (-48.56 to 48.50)	G1↑; G2↑	↑		Small effect size (0 .20 - 0.49)
		Berg Balance Scale	Chiong et al. (2013)	9 (9)	5:4	Control	Toe spreader	4	48 (39-60)**	24.5 (9-33) months**	5	48 (34-61)**	19 (12-41) months**	6 months	50‡	3	5.92593	44‡	0	11.11^	-0.32 (-2.22 to 1.58)	G1↑; G2↔	↑		Medium effect size (0.50 - 0.79)
		Cadence	Chiong et al. (2013)	9 (9)	5:4	Control	Toe spreader	4	48 (39-60)**	24.5 (9-33) months**	5	48 (34-61)**	19 (12-41) months**	6 months	55.35‡	11.72	36.67^	51.33‡	-3.04	19.59^	-0.52 (-7.46 to 6.42)	G1↑; G2↓	#		Large effect size (0.80 - 1.29)
		Gait velocity	Chiong et al. (2013)	9 (9)	5:4	Control	Toe spreader	4	48 (39-60)**	24.5 (9-33) months**	5	48 (34-61)**	19 (12-41) months**	6 months	0.4‡	0.1	0.19^	0.34‡	0.03	0.21^	-0.33 (-1.64 to 0.98)	G1↑; G2↑	↑		Very large effect size (≥1.3)
		Hemiplegic leg step length (mm)	Chiong et al. (2013)	9 (9)	5:4	Control	Toe spreader	4	48 (39-60)**	24.5 (9-33) months**	5	48 (34-61)**	19 (12-41) months**	6 months	376.3‡	30.9	57.32^	407.15‡	28.57	151.73^	-0.02 (-1.73 to 1.69)	G1↑; G2↑	↑
		MAS (toe flexor)	Chiong et al. (2013)	9 (9)	5:4	Control	Toe spreader	4	48 (39-60)**	24.5 (9-33) months**	5	48 (34-61)**	19 (12-41) months**	6 months	0‡	0	0.59^	1‡	-0.5	1.04^	-0.57 (-1.90 to 0.76)	G1↔; G2↓	↓		Identified as primary outcome measure
		Pain	Chiong et al. (2013)	9 (9)	5:4	Control	Toe spreader	4	48 (39-60)**	24.5 (9-33) months**	5	48 (34-61)**	19 (12-41) months**	6 months	0‡	0	3.70^	0‡	0	1.48^	0 (-1.31 to 1.31)	G1↔; G2↔	↓
		Plantar surface contact of hemiplegic leg (cm2)	Chiong et al. (2013)	9 (9)	5:4	Control	Toe spreader	4	48 (39-60)**	24.5 (9-33) months**	5	48 (34-61)**	19 (12-41) months**	6 months	164.6‡	-3.8	40.84^	171‡	1.73	60.56^	0.1 (-2.78 to 2.98)	G1↓; G2↑	↑
		Stride length (mm)	Chiong et al. (2013)	9 (9)	5:4	Control	Toe spreader	4	48 (39-60)**	24.5 (9-33) months**	5	48 (34-61)**	19 (12-41) months**	6 months	774.99‡	76.93	172.37^	792.11‡	89.11	253.87^	0.05 (-5.73 to 5.83)	G1↑; G2↑	↑
	Lower leg	Functional reach	Erel et al. (2011)	32 (28)	18:10:00	Control	Dynamic ankle foot orthosis	14	50.64 ± 9.22	25.36 ± 13.44 months	14	42.5 ± 14.89	30.21 ± 13.84 months	3 months	27.11	1.35	5.41	28.5	4.93	9.59	0.46 (-0.74 to 1.66)	G1↑; G2↑	↑
		Gait velocity	Erel et al. (2011)	32 (28)	18:10:00	Control	Dynamic ankle foot orthosis	14	50.64 ± 9.22	25.36 ± 13.44 months	14	42.5 ± 14.89	30.21 ± 13.84 months	3 months	0.65	0.07	0.2	0.84	0.15	0.45	0.23 (-0.51 to 0.97)	G1↑; G2↑	↑
		Physiological Cost Index	Erel et al. (2011)	32 (28)	18:10:00	Control	Dynamic ankle foot orthosis	14	50.64 ± 9.22	25.36 ± 13.44 months	14	42.5 ± 14.89	30.21 ± 13.84 months	3 months	0.31	-0.03	0.23	0.19	-0.07	0.1	-0.22 (-0.96 to 0.52)	G1↓; G2↓	↓
		Timed down stairs	Erel et al. (2011)	32 (28)	18:10:00	Control	Dynamic ankle foot orthosis	14	50.64 ± 9.22	25.36 ± 13.44 months	14	42.5 ± 14.89	30.21 ± 13.84 months	3 months	18	-2.64	10.38	15.29	-2	12.72	0.06 (-0.70 to 0.82)	G1↓; G2↓	↓
		Timed Up and Go	Erel et al. (2011)	32 (28)	18:10:00	Control	Dynamic ankle foot orthosis	14	50.64 ± 9.22	25.36 ± 13.44 months	14	42.5 ± 14.89	30.21 ± 13.84 months	3 months	22.5	-3.43	13.5	16.57	-1.78	10.3	0.14 (-0.72 to 1.00)	G1↓; G2↓	↓
		Timed up stairs	Erel et al. (2011)	32 (28)	18:10:00	Control	Dynamic ankle foot orthosis	14	50.64 ± 9.22	25.36 ± 13.44 months	14	42.5 ± 14.89	30.21 ± 13.84 months	3 months	18.93	-3.93	15.99	13.64	-1.64	12.59	0.16 (-0.80 to 1.12)	G1↓; G2↓	↓
	Shoulder	Anthropometric subluxation	Hartwig et al. (2012)	41 (41)	23:18	Control	Shoulder orthosis	21	65 ± 13		20	64 ± 16		28 days	1.6	0	0.9	2.2	-0.5	0.7	-0.62 (-1.25 to 0.01)	G1↔; G2↓	↓
		SHSS (limitation of movement)	Hartwig et al. (2012)	41 (41)	23:18	Control	Shoulder orthosis	21	65 ± 13		20	64 ± 16		28 days	1.4	0.8	1	2.9	-2	1.5	-2.2 (-3.06 to -1.34)	G1↑; G2↓	↓
		SHSS (oedema)	Hartwig et al. (2012)	41 (41)	23:18	Control	Shoulder orthosis	21	65 ± 13		20	64 ± 16		28 days	0.8	0.5	0.7	1.3	-0.7	0.5	-1.97 (-2.64 to -1.30)	G1↑; G2↓	↓
		SHSS (pain)	Hartwig et al. (2012)	41 (41)	23:18	Control	Shoulder orthosis	21	65 ± 13		20	64 ± 16		28 days	1	0.8	1	1.8	-1.4	1.1	-2.1 (-2.88 to -1.32)	G1↑; G2↓	↓
		SHSS (total)	Hartwig et al. (2012)	41 (41)	23:18	Control	Shoulder orthosis	21	65 ± 13		20	64 ± 16		28 days	3.2	2.1	2.4	6	-4.2	2.6	-2.52 (-4.01 to -1.03)	G1↑; G2↓	↓
	Wrist	Berg Balance Scale	Suat et al. (2011)	19 (19)	16:3	Control	Extended wrist splint	9	46.3 ± 7.9	26.78 ± 12.3 months	10	41 ± 14.9	26.2 ± 14 months	6 months	40	0.22	14.78	43.8	0.8	18.49	0.03 (-0.89 to 0.95)	G1↑; G2↑	↑
		DASH	Lannin et al. (2007)	63 (62)	30:32	Control	Neutral wrist splint	21	75.4 ± 11	30 ± 13.3 days	20	70.3 ± 12.6	27.8 ± 14.5 days	6 weeks	60.8	6.2	21.7	57.6	-1.1	24	-0.32 (-2.01 to 1.37)	G1↑; G2↓	↓
			Lannin et al. (2007)	63 (62)	30:32	Control	Extended wrist splint	21	75.4 ± 11	30 ± 13.3 days	21	68.7 ± 12.1	25 ± 11.6 days	6 weeks	60.8	6.2	21.7	62.8	-4.8	24.4	-0.48 (-2.91 to 1.95)	G1↑; G2↓	↓
		Extensibility (extrinsic finger flexor muscles)	Lannin et al. (2007)	63 (62)	30:32	Control	Neutral wrist splint	21	75.4 ± 11	30 ± 13.3 days	20	70.3 ± 12.6	27.8 ± 14.5 days	6 weeks	56.2	-16.8	17.8	62.1	-13.3	16.4	0.2 (-0.78 to 1.18)	G1↓; G2↓	↑
			Lannin et al. (2007)	63 (62)	30:32	Control	Extended wrist splint	21	75.4 ± 11	30 ± 13.3 days	21	68.7 ± 12.1	25 ± 11.6 days	6 weeks	56.2	-16.8	17.8	56.8	-14.3	14.9	0.15 (-0.65 to 0.95)	G1↓; G2↓	↑
		Functional reach	Suat et al. (2011)	19 (19)	16:3	Control	Extended wrist splint	9	46.3 ± 7.9	26.78 ± 12.3 months	10	41 ± 14.9	26.2 ± 14 months	6 months	28.22	0.39	4.81	26.5	4.5	5.17	0.82 (-0.77 to 2.41)	G1↑; G2↑	↑
		H latency (ms)	Basaran et al. (2012)	38 (37)	22:16*	Control	Dorsal wrist splint	11	59.9 ± 10.1	40.5 ± 34.7 months	13	54.9 ± 12.3	39.8 ± 21.2 months	5 weeks	17.54	0.06	2.23	17.68	0.26	1.92	0.2 (-0.70 to 0.90)	G1↑; G2↑	↑
			Basaran et al. (2012)	38 (36)	22:16*	Control	Volar wrist splint	11	59.9 ± 10.1*	40.5 ± 34.7 months*	12	54.9 ± 12.3*	39.8 ± 21.2 months*	5 weeks	17.54	0.06	2.23	17.73	0.13	1.8	0.07 (-0.79 to 0.85)	G1↑; G2↑	↑
		Hmax:Mmax ratio	Basaran et al. (2012)	38 (37)	22:16*	Control	Dorsal wrist splint	11	59.9 ± 10.1	40.5 ± 34.7 months	13	54.9 ± 12.3	39.8 ± 21.2 months	5 weeks	0.36	-0.01	0.15	0.36	-0.04	0.16	-0.03 (-0.99 to 0.61)	G1↓; G2↓	↓
			Basaran et al. (2012)	38 (36)	22:16*	Control	Volar wrist splint	11	59.9 ± 10.1*	40.5 ± 34.7 months*	12	54.9 ± 12.3*	39.8 ± 21.2 months*	5 weeks	0.36	-0.01	0.15	0.37	-0.03	0.1	-0.02 (-0.97 to 0.67)	G1↓; G2↓	↓
		L test	Suat et al. (2011)	19 (19)	16:3	Control	Extended wrist splint	9	46.3 ± 7.9	26.78 ± 12.3 months	10	41 ± 14.9	26.2 ± 14 months	6 months	38.78	-3.34	3.19	35	-6.9	15.75	-0.31 (-1.76 to 1.14)	G1↓; G2↓	↓
		MAS	Basaran et al. (2012)	38 (38)	22:16*	Control	Dorsal wrist splint	12	59.9 ± 10.1	40.5 ± 34.7 months	13	52 ± 11.2	33.5 ± 19.1 months	5 weeks	2.58	-0.16	0.9	2.38	-0.15	0.51	0.01 (-0.77 to 0.79)	G1↓; G2↓	↓
			Basaran et al. (2012)	38 (38)	22:16*	Control	Volar wrist splint	12	59.9 ± 10.1	40.5 ± 34.7 months	13	54.9 ± 12.3	39.8 ± 21.2 months	5 weeks	2.58	-0.16	0.9	2.54	-0.16	0.77	0.00 (-0.78 to 0.78)	G1↓; G2↓	↓
			Lai et al. (2009)	36 (30)	17:13	Control	Extended arm aplint	15	55.6 ± 5	≥ 6 months	15	49.1 ± 4	≥ 6 months	14 weeks	1.8	-0.33	0.92	1.93	-0.43	1.06	-0.1 (-0.83 to 0.63)	G1↓; G2↓	↓
		Pain	Lannin et al. (2007)	63 (62)	30:32	Control	Neutral wrist splint	21	75.4 ± 11	30 ± 13.3 days	20	70.3 ± 12.6	27.8 ± 14.5 days	6 weeks	52	13.9	32	44	17.7	34	0.12 (-0.90 to 1.14)	G1↑; G2↑	↓
			Lannin et al. (2007)	63 (62)	30:32	Control	Extended wrist splint	21	75.4 ± 11	30 ± 13.3 days	21	68.7 ± 12.1	25 ± 11.6 days	6 weeks	52	13.9	32	58	-4.7	32	-0.58 (-4.60 to 3.44)	G1↑; G2↓	↓
		PROM wrist extension	Basaran et al. (2012)	38 (38)	22:16*	Control	Dorsal wrist splint	12	59.9 ± 10.1	40.5 ± 34.7 months	13	52 ± 11.2	33.5 ± 19.1 months	5 weeks	52.08	0.42	20.05	49.62	2.3	20.76	0.09 (-0.85 to 1.03)	G1↑; G2↑	↑
			Basaran et al. (2012)	38 (38)	22:16*	Control	Volar wrist splint	12	59.9 ± 10.1	40.5 ± 34.7 months	13	54.9 ± 12.3	39.8 ± 21.2 months	5 weeks	52.08	0.42	20.05	48.85	3.46	20.76	0.15 (-1.01 to 1.31)	G1↑; G2↑	↑
		Tardieu spasticity angle	Lannin et al. (2007)	63 (62)	30:32	Control	Neutral wrist splint	21	75.4 ± 11	30 ± 13.3 days	20	70.3 ± 12.6	27.8 ± 14.5 days	6 weeks	-1.2	10.8	10.1	-0.9	10.4	7.4	-0.04 (-0.67 to 0.59)	G1↑; G2↑	↓
			Lannin et al. (2007)	63 (62)	30:32	Control	Extended wrist splint	21	75.4 ± 11	30 ± 13.3 days	21	68.7 ± 12.1	25 ± 11.6 days	6 weeks	-1.2	10.8	10.1	-0.8	5.5	9.3	-0.55 (-1.84 to 0.74)	G1↑; G2↑	↓
		Timed Up and Go	Suat et al. (2011)	19 (19)	16:3	Control	Extended wrist splint	9	46.3 ± 7.9	26.78 ± 12.3 months	10	41 ± 14.9	26.2 ± 14 months	6 months	15.04	0.96	4.95	14.1	-3.1	8.17	-0.59 (-2.16 to 0.98)	G1↑; G2↓	↓
		Upper Limb–Motor Assessment Scale	Lannin et al. (2007)	63 (62)	30:32	Control	Neutral wrist splint	21	75.4 ± 11	30 ± 13.3 days	20	70.3 ± 12.6	27.8 ± 14.5 days	6 weeks	0.1	0.4	0.8	0.3	1.2	4.3	0.26 (-0.37 to 0.89)	G1↑; G2↑	↑
			Lannin et al. (2007)	63 (62)	30:32	Control	Extended wrist splint	21	75.4 ± 11	30 ± 13.3 days	21	68.7 ± 12.1	25 ± 11.6 days	6 weeks	0.1	0.4	0.8	0.3	0.5	2	0.07 (-0.54 to 0.68)	G1↑; G2↑	↑
		Active ROM (elbow)	Lai et al. (2009)	36 (30)	17:13	Control	Extended arm aplint	15	55.6 ± 5	≥ 6 months	15	49.1 ± 4	≥ 6 months	14 weeks	-53.4	14.4	24.54	-62.27	23.67	43.6	0.26 (-2.19 to 2.71)	G1↑; G2↑	↑
B	Lower leg	10 meter walk test	Bethoux et al. (2014)	495 (495)	304:191	Peroneal nerve functional electrical stimulator	Ankle foot orthosis	242	63.87 ± 11.33	6.9 ± 6.43 years	253	64.3 ± 12.01	6.86 ± 6.64 years	6 months	0.499	0.136	0.34^^	0.487	0.195	0.32^^	0.18 (0.00 to 0.36)	G1↑; G2↑	↑
			de Seze et al. (2011)	28 (23)	18:10*	Ankle foot orthosis	Chignon ankle foot orthosis	11	53 ± 13*	56 ± 19 days*	12	56.4 ± 8*	104.7 ± 39 days*	90 days	70.1	-25	63	39.5	-6.6	37	0.36 (-5.01 to 5.73)	G1↓; G2↓	↓
		10 metre walking speed	Everaert et al. (2013)1	120 (93)	67:26	Foot drop stimulator	Ankle foot orthosis 1a	38	57.1 ± 12.9	6.4 ± 3.8 months	31	55.6 ± 11.9	6.9 ± 3.2 months	6 weeks	0.524	0.101	0.309	0.472	0.096	0.261	-0.02 (-0.49 to 0.45)	G1↑; G2↑	↑
			Everaert et al. (2013)1	120 (93)	67:26	Foot drop stimulator	Ankle foot orthosis 1b	38	57.1 ± 12.9	6.4 ± 3.8 months	24	58.8 ± 9.8	5.8 ± 3.7 months	6 weeks	0.524	0.101	0.309	0.438	0.062	0.308	-0.13 (-0.64 to 0.38)	G1↑; G2↑	↑
			Everaert et al. (2013)1	120 (93)	67:26	Ankle foot orthosis 1a	Ankle foot orthosis 1b	31	55.6 ± 11.9	6.9 ± 3.2 months	24	58.8 ± 9.8	5.8 ± 3.7 months	6 weeks	0.472	0.096	0.261	0.438	0.062	0.308	-0.12 (-0.65 to 0.41)	G1↑; G2↑	↑
		6 minute walk test	Kluding et al. (2013)	197 (197)	118:79	Foot drop stimulator	Ankle foot orthosis	99	60.71 ± 12.24	4.77 ± 5.29 years	98	61.58 ± 10.98	4.34 ± 4.1 years	30 weeks	n/a	40.9	62.1	n/a	48.6	51.1	0.14 (-0.66 to 0.94)	G1↑; G2↑	↑
		Berg Balance Scale	Kluding et al. (2013)	197 (197)	118:79	Foot drop stimulator	Ankle foot orthosis	99	60.71 ± 12.24	4.77 ± 5.29 years	98	61.58 ± 10.98	4.34 ± 4.1 years	30 weeks	n/a	1.97	6.08	n/a	3.75	4.62	0.33 (0.00 to 0.66)	G1↑; G2↑	↑
		Fugl-Meyer (lower extremity)	Kluding et al. (2013)	197 (197)	118:79	Foot drop stimulator	Ankle foot orthosis	99	60.71 ± 12.24	4.77 ± 5.29 years	98	61.58 ± 10.98	4.34 ± 4.1 years	30 weeks	n/a	0.38	3.56	n/a	1.04	3.26	0.19 (-0.10 to 0.48)	G1↑; G2↑	↑
		Functional Ambulation Classification	de Seze et al. (2011)	28 (23)	18:10*	Ankle foot orthosis	Chignon ankle foot orthosis	11	53 ± 13*	56 ± 19 days*	12	56.4 ± 8*	104.7 ± 39 days*	90 days	1.6	2.3	1.3	2.5	1	1.8	-0.82 (-1.72 to 0.08)	G1↑; G2↑	↑
			Salisbury et al. (2013)	16 (16)	6:10	Functional electrical stimulator	Ankle foot orthosis	9	55.8 ± 11.3	51.7 ± 34.6 days	7	52.6 ± 17.2	69 ± 35.5 days	12 weeks	2	3	1.11^	2	3	1.11^	0 (-0.98 to 3.00)	G1↑; G2↑	↑
		Functional independence measure	de Seze et al. (2011)	28 (23)	18:10*	Ankle foot orthosis	Chignon ankle foot orthosis	11	53 ± 13*	56 ± 19 days*	12	56.4 ± 8*	104.7 ± 39 days*	90 days	81.4	22.6	26	86.4	17.6	28	-0.18 (-1.85 to 1.49)	G1↑; G2↑	↑
		Functional reach	Kluding et al. (2013)	197 (197)	118:79	Foot drop stimulator	Ankle foot orthosis	99	60.71 ± 12.24	4.77 ± 5.29 years	98	61.58 ± 10.98	4.34 ± 4.1 years	30 weeks	n/a	1.12	7.05	n/a	1.09	6.3	0 (-0.27 to 0.27)	G1↑; G2↑	↑
		Gain ratio (%)	de Seze et al. (2011)	28 (23)	18:10*	Ankle foot orthosis	Chignon ankle foot orthosis	11	53 ± 13*	56 ± 19 days*	12	56.4 ± 8*	104.7 ± 39 days*	90 days	0.8	16.3	17	27.2	17.4	36	0.04 (-0.84 to 0.92)	G1↑; G2↑	↑
		Gait velocity	Everaert et al. (2013)1	120 (93)	67:26	Foot drop stimulator	Ankle foot orthosis 1a	38	57.1 ± 12.9	6.4 ± 3.8 months	31	55.6 ± 11.9	6.9 ± 3.2 months	6 weeks	0.358	0.098	0.205	0.368	0.06	0.186	-0.19 (-0.66 to 0.28)	G1↑; G2↑	↑
			Everaert et al. (2013)1	120 (93)	67:26	Foot drop stimulator	Ankle foot orthosis 1b	38	57.1 ± 12.9	6.4 ± 3.8 months	24	58.8 ± 9.8	5.8 ± 3.7 months	6 weeks	0.358	0.098	0.205	0.331	0.035	0.205	-0.3 (-0.81 to 0.21)	G1↑; G2↑	↑
			Everaert et al. (2013)1	120 (93)	67:26	Ankle foot orthosis 1a	Ankle foot orthosis 1b	31	55.6 ± 11.9	6.9 ± 3.2 months	24	58.8 ± 9.8	5.8 ± 3.7 months	6 weeks	0.368	0.06	0.186	0.331	0.035	0.205	-0.13 (-0.66 to 0.40)	G1↑; G2↑	↑
			Kluding et al. (2013)	197 (197)	118:79	Foot drop stimulator	Ankle foot orthosis	99	60.71 ± 12.24	4.77 ± 5.29 years	98	61.58 ± 10.98	4.34 ± 4.1 years	30 weeks	n/a	0.14	0.16	n/a	0.15	0.14	0.07 (-0.20 to 0.34)	G1↑; G2↑	↑
			Salisbury et al. (2013)	16 (16)	6:10	Functional electrical stimulator	Ankle foot orthosis	9	55.8 ± 11.3	51.7 ± 34.6 days	7	52.6 ± 17.2	69 ± 35.5 days	12 weeks	0.2	0.1	0.22^	0.2	0.1	0.3^	0 (-0.98 to 0.10)	G1↑; G2↑	↑
		Gait velocity (fast pace)	Kluding et al. (2013)	197 (197)	118:79	Foot drop stimulator	Ankle foot orthosis	99	60.71 ± 12.24	4.77 ± 5.29 years	98	61.58 ± 10.98	4.34 ± 4.1 years	30 weeks	n/a	0.13	0.16	n/a	0.17	0.18	0.24 (-0.03 to 0.51)	G1↑; G2↑	↑
		Modified Rivermead Mobility Index	Everaert et al. (2013)1	120 (93)	67:26	Foot drop stimulator	Ankle foot orthosis 1a	36	57.1 ± 12.9	6.4 ± 3.8 months	29	55.6 ± 11.9	6.9 ± 3.2 months	6 weeks	35.9	1.1	3.5	35.3	0.6	5	-0.12 (-0.61 to 0.37)	G1↑; G2↑	↑
			Everaert et al. (2013)1	120 (93)	67:26	Foot drop stimulator	Ankle foot orthosis 1b	36	57.1 ± 12.9	6.4 ± 3.8 months	21	58.8 ± 9.8	5.8 ± 3.7 months	6 weeks	35.9	1.1	3.5	34.3	1.4	5.5	0.07 (-0.48 to 0.62)	G1↑; G2↑	↑
			Everaert et al. (2013)1	120 (93)	67:26	Ankle foot orthosis 1a	Ankle foot orthosis 1b	29	55.6 ± 11.9	6.9 ± 3.2 months	21	58.8 ± 9.8	5.8 ± 3.7 months	6 weeks	35.3	0.6	5	34.3	1.4	5.5	0.15 (-0.44 to 0.74)	G1↑; G2↑	↑
		Perceived safety level	Everaert et al. (2013)1	120 (93)	67:26	Foot drop stimulator	Ankle foot orthosis 1a	38	57.1 ± 12.9	6.4 ± 3.8 months	31	55.6 ± 11.9	6.9 ± 3.2 months	6 weeks	2.1	0.2	1.5	2	0	1.7	-0.13 (-0.60 to 0.34)	G1↑; G2↔	↓
			Everaert et al. (2013)1	120 (93)	67:26	Foot drop stimulator	Ankle foot orthosis 1b	38	57.1 ± 12.9	6.4 ± 3.8 months	24	58.8 ± 9.8	5.8 ± 3.7 months	6 weeks	2.1	0.2	1.5	1.7	0.4	1.9	0.12 (-0.39 to 0.63)	G1↑; G2↑	↓
			Everaert et al. (2013)1	120 (93)	67:26	Ankle foot orthosis 1a	Ankle foot orthosis 1b	31	55.6 ± 11.9	6.9 ± 3.2 months	24	58.8 ± 9.8	5.8 ± 3.7 months	6 weeks	2	0	1.7	1.7	0.4	1.9	0.22 (-0.31 to 0.75)	G1↔; G2↑	↓
		Physiological Cost Index	Everaert et al. (2013)1	120 (93)	67:26	Foot drop stimulator	Ankle foot orthosis 1a	33	57.1 ± 12.9	6.4 ± 3.8 months	27	55.6 ± 11.9	6.9 ± 3.2 months	6 weeks	0.985	-0.194	0.58	0.903	-0.05	0.47	0.27 (-0.24 to 0.78)	G1↓; G2↓	↓
			Everaert et al. (2013)1	120 (93)	67:26	Foot drop stimulator	Ankle foot orthosis 1b	33	57.1 ± 12.9	6.4 ± 3.8 months	17	58.8 ± 9.8	5.8 ± 3.7 months	6 weeks	0.985	-0.194	0.58	1.163	-0.141	0.621	0.09 (-0.50 to 0.68)	G1↓; G2↓	↓
			Everaert et al. (2013)1	120 (93)	67:26	Ankle foot orthosis 1a	Ankle foot orthosis 1b	27	55.6 ± 11.9	6.9 ± 3.2 months	17	58.8 ± 9.8	5.8 ± 3.7 months	6 weeks	0.903	-0.05	0.47	1.163	-0.141	0.621	-0.17 (-0.78 to 0.44)	G1↓; G2↓	↓
		Postural assessment structural scale	de Seze et al. (2011)	28 (23)	18:10*	Ankle foot orthosis	Chignon ankle foot orthosis	11	53 ± 13*	56 ± 19 days*	12	56.4 ± 8*	104.7 ± 39 days*	90 days	25.6	6.1	7	29.7	0.8	4	-0.94 (-2.68 to 0.80)	G1↑; G2↑	↑
		Stroke Impact Scale (activities)	Salisbury et al. (2013)	16 (16)	6:10	Functional electrical stimulator	Ankle foot orthosis	9	55.8 ± 11.3	51.7 ± 34.6 days	7	52.6 ± 17.2	69 ± 35.5 days	12 weeks	50	22.5	22.22^	67.5	7.5	16.67^	-0.75 (-6.04 to 7.50)	G1↑; G2↑	↑
		Stroke Impact Scale (communication)	Salisbury et al. (2013)	16 (16)	6:10	Functional electrical stimulator	Ankle foot orthosis	9	55.8 ± 11.3	51.7 ± 34.6 days	7	52.6 ± 17.2	69 ± 35.5 days	12 weeks	60.7	35.7	27.74^	75	17.9	44.96^	-0.49 (-6.74 to 17.90)	G1↑; G2↑	↑
		Stroke Impact Scale (emotions)	Salisbury et al. (2013)	16 (16)	6:10	Functional electrical stimulator	Ankle foot orthosis	9	55.8 ± 11.3	51.7 ± 34.6 days	7	52.6 ± 17.2	69 ± 35.5 days	12 weeks	55.6	8.3	28.81^	66.7	13.8	14.44^	0.23 (-1.93 to 13.80)	G1↑; G2↑	↑
		Stroke Impact Scale (hand function)	Salisbury et al. (2013)	16 (16)	6:10	Functional electrical stimulator	Ankle foot orthosis	9	55.8 ± 11.3	51.7 ± 34.6 days	7	52.6 ± 17.2	69 ± 35.5 days	12 weeks	0	0	25.93^	0	17.5	16.67^	0.78 (-5.35 to 6.91)	G1↔; G2↑	↑
		Stroke Impact Scale (memory)	Salisbury et al. (2013)	16 (16)	6:10	Functional electrical stimulator	Ankle foot orthosis	9	55.8 ± 11.3	51.7 ± 34.6 days	7	52.6 ± 17.2	69 ± 35.5 days	12 weeks	75	-10.7	23.78^	78.6	5.3	17.19^	0.75 (-4.88 to 5.30)	G1↓; G2↑	↑
		Stroke Impact Scale (mobility)	Kluding et al. (2013)	197 (197)	118:79	Foot drop stimulator	Ankle foot orthosis	99	60.71 ± 12.24	4.77 ± 5.29 years	98	61.58 ± 10.98	4.34 ± 4.1 years	30 weeks	n/a	7.14	15.04	n/a	3.19	14.3	-0.27 (-0.74 to 0.20)	G1↑; G2↑	↑
			Salisbury et al. (2013)	16 (16)	6:10	Functional electrical stimulator	Ankle foot orthosis	9	55.8 ± 11.3	51.7 ± 34.6 days	7	52.6 ± 17.2	69 ± 35.5 days	12 weeks	33.3	36.1	25.7^	47.2	38.9	11.33^	0.13 (-1.26 to 38.90)	G1↑; G2↑	↑
		Stroke Impact Scale (participation)	Kluding et al. (2013)	197 (197)	118:79	Foot drop stimulator	Ankle foot orthosis	99	60.71 ± 12.24	4.77 ± 5.29 years	98	61.58 ± 10.98	4.34 ± 4.1 years	30 weeks	n/a	8.48	18.47	n/a	7.09	17.24	-0.08 (-0.39 to 0.23)	G1↑; G2↑	↑
			Salisbury et al. (2013)	16 (16)	6:10	Functional electrical stimulator	Ankle foot orthosis	9	55.8 ± 11.3	51.7 ± 34.6 days	7	52.6 ± 17.2	69 ± 35.5 days	12 weeks	31.3	15.6	17.33^	31.3	1.5	19.7^	-0.77 (-5.75 to 1.50)	G1↑; G2↑	↑
		Stroke Impact Scale (recovery - composite)	Salisbury et al. (2013)	16 (16)	6:10	Functional electrical stimulator	Ankle foot orthosis	9	55.8 ± 11.3	51.7 ± 34.6 days	7	52.6 ± 17.2	69 ± 35.5 days	12 weeks	40	25	44.44^	40	15	24.07^	-0.27 (-3.88 to 15.00)	G1↑; G2↑	↑
		Stroke Impact Scale (strength)	Salisbury et al. (2013)	16 (16)	6:10	Functional electrical stimulator	Ankle foot orthosis	9	55.8 ± 11.3	51.7 ± 34.6 days	7	52.6 ± 17.2	69 ± 35.5 days	12 weeks	18.8	12.5	18.52^	25	-6.2	13.85^	-1.12 (-7.67 to -6.20)	G1↑; G2↓	↑
		Stroke Impact Scale (total)	Bethoux et al. (2014)	495 (495)	304:191	Peroneal nerve functional electrical stimulator	Ankle foot orthosis	242	63.87 ± 11.33	6.9 ± 6.43 years	253	64.3 ± 12.01	6.86 ± 6.64 years	6months	170	5	42^^	168.8	3.9	44.54^^	-0.03 (-0.23 to 0.17)	G1↑; G2↑	↑
		Timed Up and Go	Kluding et al. (2013)	197 (197)	118:79	Foot drop stimulator	Ankle foot orthosis	99	60.71 ± 12.24	4.77 ± 5.29 years	98	61.58 ± 10.98	4.34 ± 4.1 years	30 weeks	n/a	-5.93	13.06	n/a	-4.38	21.37	0.09 (-0.22 to 0.40)	G1↓; G2↓	↓
		Walking cadence (steps.s)	Salisbury et al. (2013)	16 (16)	6:10	Functional electrical stimulator	Ankle foot orthosis	9	55.8 ± 11.3	51.7 ± 34.6 days	7	52.6 ± 17.2	69 ± 35.5 days	12 weeks	0.7	0.3	0.37^	0.7	0.2	0.52^	-0.23 (-1.21 to 0.20)	G1↑; G2↑	↑
	Wrist	DASH	Lannin et al. (2007)	63 (62)	30:32	Neutral wrist splint	Extended wrist splint	20	70.3 ± 12.6	27.8 ± 14.5 days	21	68.7 ± 12.1	25 ± 11.6 days	6 weeks	57.6	-1.1	24	62.8	-4.8	24.4	-0.15 (-1.15 to 0.85)	G1↓; G2↓	↓
		Extensibility (extrinsic finger flexor muscles)	Lannin et al. (2007)	63 (62)	30:32	Neutral wrist splint	Extended wrist splint	20	70.3 ± 12.6	27.8 ± 14.5 days	21	68.7 ± 12.1	25 ± 11.6 days	6 weeks	62.1	-13.3	16.4	56.8	-14.3	14.9	-0.06 (-0.71 to 0.59)	G1↓; G2↓	↑
		H latency (ms)	Basaran et al. (2012)	38 (37)	22:16*	Dorsal wrist splint	Volar wrist splint	13	52 ± 11.2	33.5 ± 19.1 months	12	54.9 ± 12.3*	39.8 ± 21.2 months*	5 weeks	17.68	0.26	1.92	17.73	0.13	1.8	-0.07 (-0.85 to 0.71)	G1↑; G2↑	↑
		Hmax:Mmax ratio	Basaran et al. (2012)	38 (37)	22:16*	Dorsal wrist splint	Volar wrist splint	13	52 ± 11.2	33.5 ± 19.1 months	12	54.9 ± 12.3*	39.8 ± 21.2 months*	5 weeks	0.36	-0.04	0.16	0.37	-0.03	0.1	0.08 (-0.70 to 0.86)	G1↓; G2↓	↓
		MAS	Basaran et al. (2012)	38 (38)	22:16*	Dorsal wrist splint	Volar wrist splint	13	52 ± 11.2	33.5 ± 19.1 months	13	54.9 ± 12.3	39.8 ± 21.2 months	5 weeks	2.38	-0.15	0.51	2.54	-0.16	0.77	-0.02 (-0.78 to 0.74)	G1↓; G2↓	↓
		Pain	Lannin et al. (2007)	63 (62)	30:32	Neutral wrist splint	Extended wrist splint	20	70.3 ± 12.6	27.8 ± 14.5 days	21	68.7 ± 12.1	25 ± 11.6 days	6 weeks	44	17.7	34	58	-4.7	32	-0.68 (-5.56 to 4.20)	G1↑; G2↓	↓
		PROM wrist extension	Basaran et al. (2012)	38 (38)	22:16*	Dorsal wrist splint	Volar wrist splint	13	52 ± 11.2	33.5 ± 19.1 months	13	54.9 ± 12.3	39.8 ± 21.2 months	5 weeks	49.62	2.3	20.76	48.85	3.46	20	0.06 (-0.76 to 0.88)	G1↑; G2↑	↑
		Tardieu spasticity angle	Lannin et al. (2007)	63 (62)	30:32	Neutral wrist splint	Extended wrist splint	20	70.3 ± 12.6	27.8 ± 14.5 days	21	68.7 ± 12.1	25 ± 11.6 days	6 weeks	-0.9	10.4	7.4	-0.8	5.5	9.3	-0.58 (-1.80 to 0.64)	G1↑; G2↑	↓
		Upper Limb–Motor Assessment Scale	Lannin et al. (2007)	63 (62)	30:32	Neutral wrist splint	Extended wrist splint	20	70.3 ± 12.6	27.8 ± 14.5 days	21	68.7 ± 12.1	25 ± 11.6 days	6 weeks	0.3	1.2	4.3	0.3	0.5	2	-0.21 (-0.84 to 0.42)	G1↑; G2↑	↑
C	Lower leg	PROM ankle dorsiflexion	Robinson et al. (2008)	30 (30)	17:13	Tilt table	Night splint	14	72 ± 8	11.5 ± 5 days	16	74 ± 12	12.6 ± 5.4 days	10 weeks	15.9	-6.1	11.5	14	-1.1	9	0.49 (-0.96 to 1.94)	G1↓; G2↓	↑
		Standing up ablity	Robinson et al. (2008)	30 (30)	17:13	Tilt table	Night splint	14	72 ± 8	11.5 ± 5 days	16	74 ± 12	12.6 ± 5.4 days	10 weeks	1.2	2.2	2.1	0.8	3.3	2.3	0.5 (-0.26 to 1.26)	G1↑; G2↑	↑
	Wrist	Action Research Arm Test	Shindo et al. (2011)	24 (20)	15:5	HANDS therapy + Wrist splint	Wrist splint	10	58.2 ± 18.6	34.4 ± 14.5 days	10	57.9 ± 9.7	37 ± 14.6 days	3 weeks	17.7	13.2	15.7	22.8	8.3	18.2	-0.29 (-2.03 to 1.45)	G1↑; G2↑	↑
		Disability Assessment Scale	Santamato et al. (2015)	70 (70)	38:32	Taping	Stretching + Wrist splint	35	55.9 ± 7.7	12.6 ± 3.8 months	35	57.9 ± 8.4	12.2 ± 3.2 months	1 month	2.1	-0.5	0.7	2.2	-0.1	0.7	0.57 (0.10 to 1.04)	G1↓; G2↓	↓
		Finger position at rest	Santamato et al. (2015)	70 (70)	38:32	Taping	Stretching + Wrist splint	35	55.9 ± 7.7	12.6 ± 3.8 months	35	57.9 ± 8.4	12.2 ± 3.2 months	1 month	1	1.3	0.9	0.9	0.6	0.8	-0.82 (-1.31 to -0.33)	G1↑; G2↑	↑
		Fugl-Meyer (upper extremity)	Shindo et al. (2011)	24 (20)	15:5	HANDS therapy + Wrist splint	Wrist splint	10	58.2 ± 18.6	34.4 ± 14.5 days	10	57.9 ± 9.7	37 ± 14.6 days	3 weeks	31.3	12.2	10.5	30.5	5.5	14.3	-0.53 (-2.78 to 1.72)	G1↑; G2↑	↑
		MAS (fingers)	Santamato et al. (2015)	70 (70)	38:32	Taping	Stretching + Wrist splint	35	55.9 ± 7.7	12.6 ± 3.8 months	35	57.9 ± 8.4	12.2 ± 3.2 months	1 month	2.9	-1	0.7	3.3	-0.8	0.7	0.29 (-0.18 to 0.76)	G1↓; G2↓	↓
		MAS (wrist)	Santamato et al. (2015)	70 (70)	38:32	Taping	Stretching + Wrist splint	35	55.9 ± 7.7	12.6 ± 3.8 months	35	57.9 ± 8.4	12.2 ± 3.2 months	1 month	2.9	-0.9	0.8	2.9	-0.3	0.8	0.75 (0.28 to 1.22)	G1↓; G2↓	↓
		Motor Activity Log (amount of use)	Shindo et al. (2011)	24 (20)	15:5	HANDS therapy + Wrist splint	Wrist splint	10	58.2 ± 18.6	34.4 ± 14.5 days	10	57.9 ± 9.7	37 ± 14.6 days	3 weeks	0.38	0.44	0.71	0.37	0.18	0.44	-0.44 (-1.32 to 0.44)	G1↑; G2↑	↑
		Motor Activity Log (quality of movement)	Shindo et al. (2011)	24 (20)	15:5	HANDS therapy + Wrist splint	Wrist splint	10	58.2 ± 18.6	34.4 ± 14.5 days	10	57.9 ± 9.7	37 ± 14.6 days	3 weeks	0.38	0.51	0.66	0.36	0.26	0.49	-0.43 (-1.31 to 0.45)	G1↑; G2↑	↑
A: Provision of a prosthetic/orthotic Vs. non provision; B: Provision of a prosthetic/orthotic Vs. prosthetic/orthotic comparator; C: Provision of a prosthetic/orthotic Vs. non prosthetic/orthotic comparator
G1 = Group 1; G2 = Group 2; SD = Standard Deviation; †highest standard deviation from baseline and follow-up measurement unless otherwise stated; CI = Confidence interval; ↑ increase in mean score from baseline to follow up; ↓ decrease in mean score from baseline to follow up; ↔ no change in mean score from baseline to follow up
*data for sample before dropouts/exclusions; ‡median; **median (range); ^standard deviation calculated from inter quartile range; ^^standard deviation calculated from standard error; #No information provided in article to indicate how improvement was defined
1Cross over design study with follow up data taken from 1st phase (6 weeks); n/a not available
DASH: Disabilities of the Arm, Shoulder, and Hand instrument; HANDS: Hybrid assistive neuromuscular dynamic stimulation; MAS: Modified Ashford Scale; PROM: Passive range of motion; ROM: range of motion; SF-36: 36-Item Short Form Health Survey; SHSS: Shoulder–hand syndrome score
References
Basaran A, Emre U, Karadavut K, Balbaloglu O, Bulmus N, Author A, et al. Hand splinting for poststroke spasticity: A randomized controlled trial. Topics in Stroke Rehabilitation. 2012;19:329-37. doi: 10.1310/tsr1904-329.
Bethoux F, Rogers HL, Nolan KJ, Abrams GM, Annaswamy TM, Brandstater M, et al. The Effects of Peroneal Nerve Functional Electrical Stimulation Versus Ankle-Foot Orthosis in Patients With Chronic Stroke: A Randomized Controlled Trial. Neurorehabilitation and Neural Repair. 2014;28(7):688-97. doi: 10.1177/1545968314521007. PubMed PMID: WOS:000340728100008.
Chiong Y, Tay S-S, Lim PAC, Tan DML. The effects of toe spreader in people with overactive toe flexors post stroke: a randomized controlled pilot study. Clinical rehabilitation. 2013;27:90-5. doi: 10.1177/0269215512446157. PubMed PMID: 22643727.
de Seze MP, Bonhomme C, Daviet JC, Burguete E, Machat H, Rousseaux M, et al. Effect of early compensation of distal motor deficiency by the Chignon ankle-foot orthosis on gait in hemiplegic patients: a randomized pilot study. Clin Rehabil. 2011;25(11):989-98. doi: 10.1177/0269215511410730. PubMed PMID: 21750010.
Erel S, Uygur F, Engin Simsek I, Yakut Y. The effects of dynamic ankle-foot orthoses in chronic stroke patients at three-month follow-up: a randomized controlled trial. Clinical rehabilitation. 2011;25(6):515-23. doi: 10.1177/0269215510390719.
Everaert DG, Stein RB, Abrams GM, Dromerick AW, Francisco GE, Hafner BJ, et al. Effect of a foot-drop stimulator and ankle-foot orthosis on walking performance after stroke: a multicenter randomized controlled trial. Neurorehabil Neural Repair. 2013;27:579-91. doi: 10.1177/1545968313481278.
Hartwig M, Gelbrich G, Griewing B. Functional orthosis in shoulder joint subluxation after ischaemic brain stroke to avoid post-hemiplegic shoulder–hand syndrome: A randomized clinical trial. Clin Rehabil. 2012;26:807.
Kluding PM, Dunning K, O'Dell MW, Wu SS, Ginosian J, Feld J, et al. Foot drop stimulation versus ankle foot orthosis after stroke: 30-week outcomes. Stroke; a journal of cerebral circulation. 2013;44:1660-9. doi: 10.1161/STROKEAHA.111.000334. PubMed PMID: 23640829.
Lai JM, Francisco GE, Willis FB. Dynamic splinting after treatment with botulinum toxin type-A: A randomized controlled pilot study. Advances in Therapy. 2009;26(2):241-8. doi: 10.1007/s12325-008-0139-2. PubMed PMID: WOS:000264513300010.
Lannin A, Cusick A, McCluskey A, Herbert D. Effects of splinting on wrist contracture after stroke: a randomized controlled trial. Stroke. 2007;38:111.
Robinson W, Smith R, Aung O, Ada L. No difference between wearing a night splint and standing on a tilt table in preventing ankle contracture early after stroke: a randomised trial. Australian journal of physiotherapy. 2008;54(1):33-8. PubMed PMID: WOS:000254379700004.
Salisbury L, Shiels J, Todd I, Dennis M. A feasibility study to investigate the clinical application of functional electrical stimulation (FES), for dropped foot, during the sub-acute phase of stroke - A randomized controlled trial. Physiotherapy Theory and Practice. 2013;29(1):31-40. doi: 10.3109/09593985.2012.674087. PubMed PMID: WOS:000312948200003.
Santamato A, Micello MF, Panza F, Fortunato F, Picelli A, Smania N, et al. Adhesive taping vs. daily manual muscle stretching and splinting after botulinum toxin type A injection for wrist and fingers spastic overactivity in stroke patients: a randomized controlled trial. Clin Rehabil. 2015;29(1):50-8. doi: 10.1177/0269215514537915. PubMed PMID: WOS:000347971800006.
Shindo K, Fujiwara T, Hara J, Oba H, Hotta F, Tsuji T, et al. Effectiveness of Hybrid Assistive Neuromuscular Dynamic Stimulation Therapy in Patients With Subacute Stroke: A Randomized Controlled Pilot Trial. Neurorehabilitation and Neural Repair. 2011;25(9):830-7. doi: 10.1177/1545968311408917. PubMed PMID: WOS:000295802400005.
Suat E, Ibrahim S, Nilgun B, Yavuz Y, Fatma U. Short- and Long-Term Effects of an Inhibitor Hand Splint in Poststroke Patients: A Randomized Controlled Trial. Topics in Stroke Rehabilitation. 2011;18(3):231-7. doi: 10.1310/tsr1803-231. PubMed PMID: WOS:000291284100006.

## Sheet: Carpal Tunnel Syndrome
Category	Outcome measure	Author (Year)	Sample size randomised (sample size analysed)	Gender (M:F)	Age (all participants)	Group 1 (G1)	Group 2 (G2)	No. of participants in G1	Age of G1 (mean ± SD years)	Duration of condition of G1 (mean (range))	No. of participants in G2	Age of G2 (mean ± SD years)	Duration of condition of G2 (mean (range))	Length of follow-up	Baseline mean measurment for G1	Mean change for G1 (follow-up - baseline)	Standard deviation for G1†	Baseline mean measurment for G2	Mean change for G2 (follow-up - baseline)	Standard deviation for G2†	Effect size (95% CI)	Direction of change for outcome measure from baseline to follow-up	Improvement signified by:
A	BQFSS	Hall et al. (2013)	62 (54)	14:40		Control	Wrist splint + Education	24	54.9 ±4.7	37.9 (28-132) months	30	53.8 ± 5.6	28.3 (26-132) months	8 weeks	2	0.08	0.71	2.24	-0.2	0.78	-0.37 (-0.92 to 0.18)	G1↑; G2↓	↓					Small effect size (0 .20 - 0.49)
	BQSSS	Hall et al. (2013)	62 (54)	14:40		Control	Wrist splint + Education	24	54.9 ±4.7	37.9 (28-132) months	30	53.8 ± 5.6	28.3 (26-132) months	8 weeks	2.57	0.03	0.62	2.8	-0.42	0.77	-0.63 (-1.18 to -0.08)	G1↑; G2↓	↓					Medium effect size (0.50 - 0.79)
		Martins et al. (2006)	52 (52)	6:46		Control	Wrist splint	26			26			2 weeks	31.77	-19.44	7.56	33.38	-22	7.33	-0.34 (-1.07 to 0.39)	G1↓; G2↓	↓					Large effect size (0.80 - 1.29)
		Werner et al. (2005)	161 (112)	55:57		Education	Wrist splint + Education	49	43.77 ± 1.44		63	44.74 ± 1.02		12 months	2.9	-0.38	1.06	2.86	-0.67	1.06	-0.27 (-0.64 to 0.10)	G1↓; G2↓	↓					Very large effect size (≥1.3)
	Elbow and forearm discomfort	Werner et al. (2005)	161 (112)	55:57		Education	Wrist splint + Education	49	43.77 ± 1.44		63	44.74 ± 1.02		12 months	3.02	-0.27	3.76	3.52	-1.72	3.77	-0.38 (-0.81 to 0.05)	G1↓; G2↓	↓
	Grip strength	Hall et al. (2013)	62 (54)	14:40		Control	Wrist splint + Education	24	54.9 ±4.7	37.9 (28-132) months	30	53.8 ± 5.6	28.3 (26-132) months	8 weeks	22.05	1.85	8.88	23.94	1.07	9.37	-0.09 (-0.64 to 0.46)	G1↑; G2↑	↑					Identified as primary outcome measure
	Monofilament Test	Hall et al. (2013)	62 (54)	14:40		Control	Wrist splint + Education	24	54.9 ±4.7	37.9 (28-132) months	30	53.8 ± 5.6	28.3 (26-132) months	8 weeks	109.31	-9.63	87.96	100.91	-11.13	90.92	-0.02 (-0.63 to 0.59)	G1↓; G2↓	#	Not sure how it was scored?? - Emailed author for info (15/12/16)
	Pain	Hall et al. (2013)	62 (54)	14:40		Control	Wrist splint + Education	24	54.9 ±4.7	37.9 (28-132) months	30	53.8 ± 5.6	28.3 (26-132) months	8 weeks	5	0.65	2.62	5.84	-1.58	2.67	-0.84 (-1.53 to -0.15)	G1↑; G2↓	↓
	Perdue Pegboard Test	Hall et al. (2013)	62 (54)	14:40		Control	Wrist splint + Education	24	54.9 ±4.7	37.9 (28-132) months	30	53.8 ± 5.6	28.3 (26-132) months	8 weeks	40.81	12.91	17.27	46.87	4.53	16.41	-0.5 (-2.17 to 1.17)	G1↑; G2↑	↓
	Phalen's Test (s) (time taken for symptoms to appear)	Hall et al. (2013)	62 (54)	14:40		Control	Wrist splint + Education	24	54.9 ±4.7	37.9 (28-132) months	30	53.8 ± 5.6	28.3 (26-132) months	8 weeks	27	-4.44	15.73	24.43	0.16	18.89	0.26 (-0.76 to 1.28)	G1↓; G2↑	↑
	Static two-point discrimination	Martins et al. (2006)	52 (52)	6:46		Control	Wrist splint	26			26			2 weeks	7.92	-2.8	3.12	5.85	-2.16	2.8	0.22 (-0.33 to 0.77)	G1↓; G2↓	↓
	Sympton Intensity scale	Martins et al. (2006)	52 (52)	6:46		Control	Wrist splint	26			26			2 weeks	8.23	-6.69	2.23	8.65	-7.88	2.1	-0.55 (-1.14 to 0.04)	G1↓; G2↓	↓
	Wrist, hand and finger discomfort	Werner et al. (2005)	161 (112)	55:57		Education	Wrist splint + Education	49	43.77 ± 1.44		63	44.74 ± 1.02		12 months	6.6	-1.02	3.3	7.24	-2.81	3.71	-0.51 (-0.96 to -0.06)	G1↓; G2↓	↓
B	BQFSS	Baker et al. (2012)	124 (89)	29:74*		Cock up wrist splint + Lumbrical stretch	Lumbrical wrist splint + Lumbrical stretch	25	51.5 ± 11.1*		19	52.6 ± 13.6*		24 weeks	2.36	-0.79	0.84	2.09	-0.24	0.99	0.6 (0.07 to 1.13)	G1↓; G2↓	↓
		Baker et al. (2012)	124 (89)	29:74*		Cock up wrist splint + General stretch	Lumbrical wrist splint + General stretch	22	51.5 ± 11.1*		19	52.6 ± 13.6*		24 weeks	1.83	-0.37	0.6	2.15	-0.45	0.85	-0.11 (-0.68 to 0.46)	G1↓; G2↓	↓
		De Angelis et al. (2009)	120 (91)	12:79		Wrist splint (Camp Tielle)	Wrist splint (Manu)	45	46.3 ± 7.9		46	46.0 ± 11.8		9 months	2	-0.1	0.9	2.3	-0.2	0.8	-0.12 (-0.53 to 0.29)	G1↓; G2↓	↓
	BQSSS	Baker et al. (2012)	124 (89)	29:74*		Cock up wrist splint + Lumbrical stretch	Lumbrical wrist splint + Lumbrical stretch	25	51.5 ± 11.1*		19	52.6 ± 13.6*		24 weeks	2.82	-0.87	0.65	2.55	-0.51	0.89	0.47 (-0.06 to 1.00)	G1↓; G2↓	↓
		Baker et al. (2012)	124 (89)	29:74*		Cock up wrist splint + General stretch	Lumbrical wrist splint + General stretch	22	51.5 ± 11.1*		19	52.6 ± 13.6*		24 weeks	2.55	-0.6	0.57	2.64	-0.8	0.85	-0.27 (-0.84 to 0.30)	G1↓; G2↓	↓
		De Angelis et al. (2009)	120 (91)	12:79		Wrist splint (Camp Tielle)	Wrist splint (Manu)	45	46.3 ± 7.9		46	46.0 ± 11.8		9 months	2.9	-0.4	0.9	2.9	-0.3	1	0.11 (-0.30 to 0.52)	G1↓; G2↓	↓
	DASH	Baker et al. (2012)	124 (89)	29:74*		Cock up wrist splint + Lumbrical stretch	Lumbrical wrist splint + Lumbrical stretch	25	51.5 ± 11.1*		19	52.6 ± 13.6*		24 weeks	35.1	-18.5	22.5	28.3	-7.6	26.4	0.45 (-1.63 to 2.53)	G1↓; G2↓	↓
		Baker et al. (2012)	124 (89)	29:74*		Cock up wrist splint + General stretch	Lumbrical wrist splint + General stretch	22	51.5 ± 11.1*		19	52.6 ± 13.6*		24 weeks	20.8	-8.5	12.8	29.2	-11.1	19.2	-0.16 (-0.94 to 0.62)	G1↓; G2↓	↓
	Distal Motor Latency	De Angelis et al. (2009)	120 (91)	12:79		Wrist splint (Camp Tielle)	Wrist splint (Manu)	45	46.3 ± 7.9		46	46.0 ± 11.8		9 months	4.4	0	1.3	4.4	0.6	4.8	0.17 (-0.24 to 0.58)	G1↔; G2↑	↑
	Pain	De Angelis et al. (2009)	120 (91)	12:79		Wrist splint (Camp Tielle)	Wrist splint (Manu)	45	46.3 ± 7.9		46	46.0 ± 11.8		9 months	52.2	-16	27.6	44.9	-5.6	31.8	0.35 (-1.22 to 1.92)	G1↓; G2↓	↓
	Parathesia	De Angelis et al. (2009)	120 (91)	12:79		Wrist splint (Camp Tielle)	Wrist splint (Manu)	45	46.3 ± 7.9		46	46.0 ± 11.8		9 months	65.7	-12.6	27.8	63.5	-12.8	35.8	-0.01 (-0.42 to 0.40)	G1↓; G2↓	↓
	Sensory Conduction Velocity	De Angelis et al. (2009)	120 (91)	12:79		Wrist splint (Camp Tielle)	Wrist splint (Manu)	45	46.3 ± 7.9		46	46.0 ± 11.8		9 months	39	0.2	9.8	40	-0.1	6.6	-0.04 (-0.45 to 0.37)	G1↑; G2↓	↑
	Sensory Nerve Action Potential	De Angelis et al. (2009)	120 (91)	12:79		Wrist splint (Camp Tielle)	Wrist splint (Manu)	45	46.3 ± 7.9		46	46.0 ± 11.8		9 months	18.3	-1.7	11.9	19	-0.3	10.2	0.13 (-0.32 to 0.58)	G1↓; G2↓	#
C	BQ	Kumnerddee and Kaewtong (2010)	61 (60)	7:53		Acupuncture	Night splint	30	50.37 ± 9.01		30	51.73 ± 8.92		5 weeks	1.92	-0.39	0.54	1.88	-0.27	0.48	0.24 (-0.27 to 0.75)	G1↓; G2↓	↓
	BQFSS	Gerritsen et al. (2002)	176 (147)	33:143*		Surgery	Wrist splint	87	49±11	40 (16-104) weeks**	89	49±12	52 (24-104) weeks**	18 months	2.3	-0.9	0.9^	2	-0.7	0.8^	0.24 (-0.05 to 0.53)	G1↓; G2↓	↓
		Kumnerddee and Kaewtong (2010)	61 (60)	7:53		Acupuncture	Night splint	30	50.37 ± 9.01		30	51.73 ± 8.92		5 weeks	1.76	-0.26	0.63	1.7	-0.16	0.57	0.17 (-0.34 to 0.68)	G1↓; G2↓	↓
	BQSSS	Gerritsen et al. (2002)	176 (147)	33:143*		Surgery	Wrist splint	87	49±11	40 (16-104) weeks**	89	49±12	52 (24-104) weeks**	18 months	2.5	-1.3	0.8^	2.4	-0.9	0.9^	0.47 (0.18 to 0.76)	G1↓; G2↓	↓
		Kumnerddee and Kaewtong (2010)	61 (60)	7:53		Acupuncture	Night splint	30	50.37 ± 9.01		30	51.73 ± 8.92		5 weeks	2.03	-0.46	0.61	1.98	-0.32	0.56	0.24 (-0.27 to 0.75)	G1↓; G2↓	↓
	Day parathesia	Gerritsen et al. (2002)	176 (147)	33:143*		Surgery	Wrist splint	87	49±11	40 (16-104) weeks**	89	49±12	52 (24-104) weeks**	18 months	6‡	-5.3	3^	6‡	-4	3.6^	0.39 (0.06 to 0.72)	G1↓; G2↓	↓
	Functional status scale	Bardak et al. (2009)	111 (111)	3:108		Nerve gliding exercises	Wrist splint	35	22 ± 9.9		41	33 ± 9.6		11 months	17	-1.8	7.19	14.8	-3.8	4	-0.35 (-0.90 to 0.20)	G1↓; G2↓	↓
	Night parathesia	Gerritsen et al. (2002)	176 (147)	33:143*		Surgery	Wrist splint	87	49±11	40 (16-104) weeks**	89	49±12	52 (24-104) weeks**	18 months	6‡	-5	3.6^	6‡	-4.4	3.6^	0.17 (-0.12 to 0.46)	G1↓; G2↓	↓
	No of nights waking due to symptoms	Gerritsen et al. (2002)	176 (147)	33:143*		Surgery	Wrist splint	87	49±11	40 (16-104) weeks**	89	49±12	52 (24-104) weeks**	18 months	4‡	-3.6	2.9^	4‡	-3.2	3.1^	0.13 (-0.16 to 0.42)	G1↓; G2↓	↓
	Pain	Kumnerddee and Kaewtong (2010)	61 (60)	7:53		Acupuncture	Night splint	30	50.37 ± 9.01		30	51.73 ± 8.92		5 weeks	22.57	-14.6	22.27	22.59	-4.99	26.09	0.4 (-1.38 to 2.18)	G1↓; G2↓	↓
	Severity of main complaint	Gerritsen et al. (2002)	176 (147)	33:143*		Surgery	Wrist splint	87	49±11	40 (16-104) weeks**	89	49±12	52 (24-104) weeks**	18 months	7‡	-6.2	2.8^	7‡	-5	3.3^	0.39 (0.08 to 0.70)	G1↓; G2↓	↓
	Static two-point discrimination	Bardak et al. (2009)	111 (111)	3:108		Nerve gliding exercises	Wrist splint	35	22 ± 9.9		41	33 ± 9.6		11 months	3.6	-0.1	0.5	3.5	-0.1	1.7	0 (-0.45 to 0.45)	G1↓; G2↓	↓
	Symptom total point	Bardak et al. (2009)	111 (111)	3:108		Nerve gliding exercises	Wrist splint	35	22 ± 9.9		41	33 ± 9.6		11 months	4.57	-0.46	1.28	4.1	-2.3	1.9	-1.12 (-1.65 to -0.59)	G1↓; G2↓	↓
A: Provision of a prosthetic/orthotic Vs. non provision; B: Provision of a prosthetic/orthotic Vs. prosthetic/orthotic comparator; C: Provision of a prosthetic/orthotic Vs. non prosthetic/orthotic comparator
G1 = Group 1; G2 = Group 2; SD = Standard Deviation; †highest standard deviation from baseline and follow-up measurement unless otherwise stated; CI = Confidence interval; ↑ increase in mean score from baseline to follow up; ↓ decrease in mean score from baseline to follow up; ↔ no change in mean score from baseline to follow up
†highest standard deviation from baseline and followup measurment; *data for sample before dropouts/exclusions; ‡median; **median (interquartile range); #No information provided in article to indicate how improvement was defined; ^standard deviation of mean difference
BQ: Boston Carpal Tunnel Questionnaire; BQSSS: Boston Carpal Tunnel Questionnaire Sympton Severity Scale; BQFSS: Boston Carpal Tunnel Questionnaire Functional Status Scale; DASH: Disabilities of the Arm, Shoulder, and Hand instrument
References
Baker NA, Moehling KK, Rubinstein EN, Wollstein R, Gustafson NP, Baratz M. The comparative effectiveness of combined lumbrical muscle splints and stretches on symptoms and function in carpal tunnel syndrome. Archives of Physical Medicine and Rehabilitation. 2012;93(1):1-10. doi: http://dx.doi.org/10.1016/j.apmr.2011.08.013.
Bardak AN, Alp M, Erhan B, Paker N, Kaya B, Onal AE. Evaluation of the clinical efficacy of conservative treatment in the management of carpal tunnel syndrome. Advances in Therapy. 2009;26(1):107-16. doi: 10.1007/s12325-008-0134-7. PubMed PMID: 2010016960.
De Angelis MV, Pierfelice F, Di Giovanni P, Staniscia T, Uncini A. Efficacy of a soft hand brace and a wrist splint for carpal tunnel syndrome: a randomized controlled study. Acta neurologica Scandinavica. 2009;119(1):68-74. doi: 10.1111/j.1600-0404.2008.01072.x.
Gerritsen AA, de Vet HC, Scholten RJ, Bertelsmann FW, de Krom MC, Bouter LM. Splinting vs surgery in the treatment of carpal tunnel syndrome: a randomized controlled trial. Jama. 2002;288(10):1245-51. PubMed PMID: 12215131.
Hall B, Lee HC, Fitzgerald H, Byrne B, Barton A, Lee AH. Investigating the effectiveness of full-time wrist splinting and education in the treatment of carpal tunnel syndrome: a randomized controlled trial. American journal of occupational therapy. 2013;67(4):448-59.
Kumnerddee W, Kaewtong A. Efficacy of acupuncture versus night splinting for carpal tunnel syndrome: a randomized clinical trial. J Med Assoc Thai. 2010;93:1463.
Martins RS, Siqueira MG, Simplício H. Wrist immobilization after carpal tunnel release: A prospective study. Arq Neuropsiquiatr. 2006;64.
Werner RA, Franzblau A, Gell N. Randomized controlled trial of nocturnal splinting for active workers with symptoms of carpal tunnel syndrome. Archives of physical medicine and rehabilitation. 2005;86(1):1-7. doi: 10.1016/j.apmr.

## Sheet: Plantar Fasciitis
Category	Outcome measure	Author (Year)	Sample size randomised (sample size analysed)	Gender (M:F)	Group 1 (G1)	Group 2 (G2)	No. of participants in G1	Age of G1 (mean ± SD years)	Duration of condition of G1 (mean ± SD) (months)	No. of participants in G2	Age of G2 (mean ± SD years)	Duration of condition of G2 (mean ± SD) (months)	Length of follow-up	Baseline mean measurment for G1	Mean change for G1 (follow-up - baseline)	Standard deviation for G1†	Baseline mean measurment for G2	Mean change for G2 (follow-up - baseline)	Standard deviation for G2†	Effect size (95% CI)	Direction of change for outcome measure from baseline to follow-up	Improvement signified by:
A	FFI (pain)	Pfeffer et al. (1999)	236 (200)	65:135	Control	Custom foot orthosis	39	47 (25-81)**		34	48.5 (23-69)**		8 weeks	55.8	-15.8	21.4***	64.1	-19	21.2***	-0.15 (-0.84 to 0.54)	G1↓; G2↓	↓		Small effect size (0 .20 - 0.49)
		Pfeffer et al. (1999)	236 (200)	65:135	Control	Silicone heel pad	39	47 (25-81)**		42	49.5 (30-75)**		8 weeks	55.8	-15.8	21.4***	58.2	-22.9	21.2***	-0.34 (-1.52 to 0.84)	G1↓; G2↓	↓		Medium effect size (0.50 - 0.79)
		Pfeffer et al. (1999)	236 (200)	65:135	Control	Rubber heel cup	39	47 (25-81)**		43	44 (27-69)**		8 weeks	55.8	-15.8	21.4***	65.1	-27.7	21.2***	-0.59 (-2.47 to 1.29)	G1↓; G2↓	↓		Large effect size (0.80 - 1.29)
		Pfeffer et al. (1999)	236 (200)	65:135	Control	Felt pad	39	47 (25-81)**		42	48 (26-76)**		8 weeks	55.8	-15.8	21.4***	59.5	-18.8	21.2***	-0.15 (-0.78 to 0.48)	G1↓; G2↓	↓		Very large effect size (≥1.3)
B	6-min walk test	Oliveira et al. (2015)	74 (74)	8:66	Flat foot orthosis	Custom foot orthosis	37	53 ± 10.8	48 ± 171.2 (weeks)	37	48 ± 10.1	48 ± 143.7 (weeks)	6 months	386.3	15.8	47.2	394.7	9.6	58.2	-0.12 (-1.22 to 0.98)	G1↑; G2↑	↑		Identified as primary outcome measure
	EQ-5D (health status)	Rome et al. (2004)	48 (35)	29:19*	Prefabricated foot orthosis (accomodative)	Prefabricated foot orthosis (functional)	13	58.3 ± 12.6*	21.6 ± 40.5*	22	61.2 ± 14.4*	12.4 ± 19.6*	8 weeks	0.46	0.16	0.35	0.62	0.17	0.25	0.03 (-0.66 to 0.72)	G1↑; G2↑	↑
	FAOS (ADL)	Roos et al. (2006)	43 (43)		Custom foot orthosis	Custom foot orthosis + Night splint	13			15			12 weeks	65	11	24	54	29	25	0.73 (-4.05 to 5.51)	G1↑; G2↑	↑
		Roos et al. (2006)	43 (43)		Custom foot orthosis	Night splint	13			15			12 weeks	65	11	24	65	10	15	-0.05 (-0.83 to 0.73)	G1↑; G2↑	↑
		Roos et al. (2006)	43 (43)		Custom foot orthosis + Night splint	Night splint	13			15			12 weeks	54	29	25	65	10	15	-0.92 (-5.78 to 3.94)	G1↑; G2↑	↑
	FAOS (pain)	Roos et al. (2006)	43 (43)		Custom foot orthosis	Custom foot orthosis + Night splint	13			15			12 weeks	56	20	26	50	26	18	0.27 (-1.47 to 2.01)	G1↑; G2↑	↑
		Roos et al. (2006)	43 (43)		Custom foot orthosis	Night splint	13			15			12 weeks	56	20	36	53	17	15	-0.11 (-1.19 to 0.97)	G1↑; G2↑	↑
		Roos et al. (2006)	43 (43)		Custom foot orthosis + Night splint	Night splint	13			15			12 weeks	50	26	18	53	17	15	-0.54 (-2.93 to 1.85)	G1↑; G2↑	↑
	FAOS (QOL)	Roos et al. (2006)	43 (43)		Custom foot orthosis	Custom foot orthosis + Night splint	13			15			12 weeks	36	19	28	32	22	26	0.11 (-0.97 to 1.19)	G1↑; G2↑	↑
		Roos et al. (2006)	43 (43)		Custom foot orthosis	Night splint	13			15			12 weeks	36	19	28	32	14	17	-0.22 (-1.73 to 1.29)	G1↑; G2↑	↑
		Roos et al. (2006)	43 (43)		Custom foot orthosis + Night splint	Night splint	13			15			12 weeks	32	22	26	32	14	17	-0.36 (-2.52 to 1.80)	G1↑; G2↑	↑
	FAOS (sport + recreation)	Roos et al. (2006)	43 (43)		Custom foot orthosis	Custom foot orthosis + Night splint	13			15			12 weeks	53	9	32	35	24	29	0.49 (-3.51 to 4.49)	G1↑; G2↑	↑
		Roos et al. (2006)	43 (43)		Custom foot orthosis	Night splint	13			15			12 weeks	53	9	32	40	23	20	0.53 (-3.21 to 4.27)	G1↑; G2↑	↑
		Roos et al. (2006)	43 (43)		Custom foot orthosis + Night splint	Night splint	13			15			12 weeks	35	24	29	40	23	20	-0.04 (-0.80 to 0.72)	G1↑; G2↑	↑
	FAOS (symptons)	Roos et al. (2006)	43 (43)		Custom foot orthosis	Custom foot orthosis + Night splint	13			15			12 weeks	70	6	22	64	14	22	0.36 (-1.85 to 2.57)	G1↑; G2↑	↑
		Roos et al. (2006)	43 (43)		Custom foot orthosis	Night splint	13			15			12 weeks	70	6	22	63	13	14	0.39 (-1.59 to 2.37)	G1↑; G2↑	↑
		Roos et al. (2006)	43 (43)		Custom foot orthosis + Night splint	Night splint	13			15			12 weeks	64	14	22	63	13	14	-0.05 (-0.81 to 0.71)	G1↑; G2↑	↑
	FFI (pain)	Baldassin et al. (2009)	142 (105)	35:107*	Prefabricated foot orthosis	Custom foot orthosis	72	47.5 ± 11.5*	15.7 ± 21.6*	70	47.2 ± 12.4*	20.1 ± 29.2*	8 weeks	58.9	-24.7	27.6	61.3	-29.4	26	-0.18 (-0.83 to 0.47)	G1↓; G2↓	↓
		Kavros (2005)	50 (50)	9:41	Prefabricated foot orthosis	Aircast Airheel ankle brace	25			25			12 weeks	n/a	-21.1	22	n/a	-25.8	20.5	-0.22 (-1.30 to 0.86)	G1↓; G2↓	↓
		Pfeffer et al. (1999)	236 (200)	65:135	Rubber heel cup	Felt pad	43	44 (27-69)**		42	48 (26-76)**		8 weeks	65.1	-27.7	19.3***	59.5	-18.8	18.6***	0.47 (-0.94 to 1.88)	G1↓; G2↓	↓
		Pfeffer et al. (1999)	236 (200)	65:135	Silicone heel pad	Custom insole	42	49.5 (30-75)**		34	48.5 (23-69)**		8 weeks	58.2	-22.9	20.4***	64.1	-19	21.2***	0.19 (-0.57 to 0.95)	G1↓; G2↓	↓
		Pfeffer et al. (1999)	236 (200)	65:135	Rubber heel cup	Custom insole	43	44 (27-69)**		34	48.5 (23-69)**		8 weeks	65.1	-27.7	19.3***	64.1	-19	21.2***	0.43 (-1.02 to 1.88)	G1↓; G2↓	↓
		Pfeffer et al. (1999)	236 (200)	65:135	Felt pad	Custom insole	42	48 (26-76)**		34	48.5 (23-69)**		8 weeks	59.5	-18.8	18.6***	64.1	-19	21.2***	-0.01 (-0.46 to 0.44)	G1↓; G2↓	↓
		Pfeffer et al. (1999)	236 (200)	65:135	Silicone heel pad	Rubber heel cup	42	49.5 (30-75)**		43	44 (27-69)**		8 weeks	58.2	-22.9	20.4***	65.1	-27.7	19.3***	-0.24 (-1.08 to 0.60)	G1↓; G2↓	↓
		Pfeffer et al. (1999)	236 (200)	65:135	Silicone heel pad	Felt pad	42	49.5 (30-75)**		42	48 (26-76)**		8 weeks	58.2	-22.9	20.4***	59.5	-18.8	18.6***	0.21 (-0.53 to 0.95)	G1↓; G2↓	↓
	FFI (total)	Baldassin et al. (2009)	142 (105)	35:107*	Prefabricated foot orthosis	Custom foot orthosis	72	47.5 ± 11.5*	15.7 ± 21.6*	70	47.2 ± 12.4*	20.1 ± 29.2*	8 weeks	48.2	-20.3	24.6	48.7	-25.8	21.3	-0.24 (-0.97 to 0.49)	G1↓; G2↓	↓
		Oliveira et al. (2015)	74 (74)	8:66	Flat foot orthosis	Custom foot orthosis	37	53 ± 10.8	48 ± 171.2 (weeks)	37	48 ± 10.1	48 ± 143.7 (weeks)	6 months	52	-23.6	20.1	48.6	-25.2	17.6	-0.08 (-0.61 to 0.45)	G1↓; G2↓	↓
	FHSQ (function)	Oliveira et al. (2015)	74 (74)	8:66	Flat foot orthosis	Custom foot orthosis	37	53 ± 10.8	48 ± 171.2 (weeks)	37	48 ± 10.1	48 ± 143.7 (weeks)	6 months	50.8	27.7	24.8	54.2	31.8	24.3	0.17 (-0.63 to 0.97)	G1↑; G2↑	↑
		Rome et al. (2004)	48 (35)	29:19*	Prefabricated foot orthosis (accomodative)	Prefabricated foot orthosis (functional)	13	58.3 ± 12.6	21.6 ± 40.5	22	61.2 ± 14.4	12.4 ± 19.6	8 weeks	55	16	30.7	54	20	25.4	0.15 (-1.01 to 1.31)	G1↑; G2↑	↑
		Landorf et al. (2006)	135 (135)	46:89	Sham foot orthosis	Prefabricated foot orthosis	45	48.5 ± 9.6	12 (1-240)**	44	47.3 ± 11.6	11 (2-360)**	12 months	68.2	19.6	26.8	56.1	33.4	27.3	0.51 (-1.57 to 2.59)	G1↑; G2↑	↑
		Landorf et al. (2006)	135 (135)	46:89	Sham foot orthosis	Custom foot orthosis	45	48.5 ± 9.6	12 (1-240)**	46	49.2 ± 12	12 (2-360)	12 months	68.2	19.6	26.8	62.2	28	22	0.34 (-0.95 to 1.63)	G1↑; G2↑	↑
		Landorf et al. (2006)	135 (135)	46:89	Prefabricated foot orthosis	Custom foot orthosis	44	47.3 ± 11.6	11 (2-360)	46	49.2 ± 12	12 (2-360)	12 months	56.1	33.4	27.3	62.2	28	22	-0.22 (-1.10 to 0.66)	G1↑; G2↑	↑
	FHSQ (pain)	Oliveira et al. (2015)	74 (74)	8:66	Flat foot orthosis	Custom foot orthosis	37	53 ± 10.8	48 ± 171.2 (weeks)	37	48 ± 10.1	48 ± 143.7 (weeks)	6 months	34.1	29.1	25.3	34.4	32.8	22.1	0.16 (-0.58 to 0.90)	G1↑; G2↑	↑
		Rome et al. (2004)	48 (35)	29:19*	Prefabricated foot orthosis (accomodative)	Prefabricated foot orthosis (functional)	13	58.3 ± 12.6*	21.6 ± 40.5*	22	61.2 ± 14.4*	12.4 ± 19.6*	8 weeks	30	32	26.1	39	35	25.3	0.12 (-0.86 to 1.10)	G1↑; G2↑	↑
		Landorf et al. (2006)	135 (135)	46:89	Sham foot orthosis	Prefabricated foot orthosis	45	48.5 ± 9.6	12 (1-240)**	44	47.3 ± 11.6	11 (2-360)**	12 months	45.1	37.2	20.6	42.1	41.7	20	0.22 (-0.56 to 1.00)	G1↑; G2↑	↑
		Landorf et al. (2006)	135 (135)	46:89	Sham foot orthosis	Custom foot orthosis	45	48.5 ± 9.6	12 (1-240)**	46	49.2 ± 12	12 (2-360)	12 months	45.1	37.2	20.6	48.4	34.7	21.4	-0.12 (-0.67 to 0.43)	G1↑; G2↑	↑
		Landorf et al. (2006)	135 (135)	46:89	Prefabricated foot orthosis	Custom foot orthosis	44	47.3 ± 11.6	11 (2-360)	46	49.2 ± 12	12 (2-360)	12 months	42.1	41.7	20	48.4	34.7	21.4	-0.34 (-1.44 to 0.76)	G1↑; G2↑	↑
	FHSQ (footwear)	Oliveira et al. (2015)	74 (74)	8:66	Flat foot orthosis	Custom foot orthosis	37	53 ± 10.8	48 ± 171.2 (weeks)	37	48 ± 10.1	48 ± 143.7 (weeks)	6 months	41.4	-5.8	19.1	38.7	1.8	20.5	0.38 (-0.93 to 1.69)	G1↓; G2↑	↑
		Rome et al. (2004)	48 (35)	29:19*	Prefabricated foot orthosis (accomodative)	Prefabricated foot orthosis (functional)	13	58.3 ± 12.6*	21.6 ± 40.5*	22	61.2 ± 14.4*	12.4 ± 19.6*	8 weeks	50	-6	29.7	47	3	29.5	0.3 (-1.91 to 2.51)	G1↓; G2↑	↑
	FHSQ (general foot health)	Oliveira et al. (2015)	74 (74)	8:66	Flat foot orthosis	Custom foot orthosis	37	53 ± 10.8	48 ± 171.2 (weeks)	37	48 ± 10.1	48 ± 143.7 (weeks)	6 months	13.9	19.7	25.3	16.7	21.9	29.8	0.08 (-0.49 to 0.65)	G1↑; G2↑	↑
		Rome et al. (2004)	48 (35)	29:19*	Prefabricated foot orthosis (accomodative)	Prefabricated foot orthosis (functional)	13	58.3 ± 12.6*	21.6 ± 40.5*	22	61.2 ± 14.4*	12.4 ± 19.6*	8 weeks	31	18	24.2	27	9	23.6	-0.38 (-2.59 to 1.83)	G1↑; G2↑	↑
	FHSQ (general health)	Oliveira et al. (2015)	74 (74)	8:66	Flat foot orthosis	Custom foot orthosis	37	53 ± 10.8	48 ± 171.2 (weeks)	37	48 ± 10.1	48 ± 143.7 (weeks)	6 months	45.4	6.2	26.8	56.2	9.7	26.2	0.13 (-0.60 to 0.86)	G1↑; G2↑	↑
	FHSQ (physcial activity)	Oliveira et al. (2015)	74 (74)	8:66	Flat foot orthosis	Custom foot orthosis	37	53 ± 10.8	48 ± 171.2 (weeks)	37	48 ± 10.1	48 ± 143.7 (weeks)	6 months	54.4	12.1	22.6	61.2	8.2	25.5	-0.16 (-0.94 to 0.62)	G1↑; G2↑	↑
	FHSQ (social capacity)	Oliveira et al. (2015)	74 (74)	8:66	Flat foot orthosis	Custom foot orthosis	37	53 ± 10.8	48 ± 171.2 (weeks)	37	48 ± 10.1	48 ± 143.7 (weeks)	6 months	67.6	10.4	27.7	79.9	-1.8	23.8	-0.47 (-2.49 to 1.55)	G1↑; G2↓	↑
	FHSQ (vigor)	Oliveira et al. (2015)	74 (74)	8:66	Flat foot orthosis	Custom foot orthosis	37	53 ± 10.8	48 ± 171.2 (weeks)	37	48 ± 10.1	48 ± 143.7 (weeks)	6 months	41.9	12.8	20.5	56.4	-1.3	21.7	-0.67 (-2.98 to 1.64)	G1↑; G2↓	↑
	First-Step pain	Martin et al. (2001)	255 (193)	89:166*	Prefabricated arch support	Custom foot orthosis	62	48 ± 11*		71	47 ± 13*		12 weeks	7.8	-5.3	2.4***	7.8	-5.3	2.4***	0 (-0.33 to 0.33)	G1↓; G2↓	↓
		Martin et al. (2001)	255 (193)	89:166*	Prefabricated arch support	Night splint	62	48 ± 11*		71	47 ± 11		12 weeks	7.8	-5.3	2.4***	8.3	-6.1	1.6***	-0.39 (-0.76 to -0.02)	G1↓; G2↓	↓
		Martin et al. (2001)	255 (193)	89:166*	Custom foot orthosis	Night splint	62	47 ± 13		71	47 ± 11		12 weeks	7.8	-5.3	2.4***	8.3	-6.1	1.6***	-0.39 (-0.74 to -0.04)	G1↓; G2↓	↓
	Pain	Walther et al. (2013)	30 (30)	9:21	Prefabricated foot orthosis (thin)	Prefabricated foot orthosis (soft)	10	51.6 ± 12.5		10	53.8 ± 13.2		3 weeks	47.1	-1.1	33.9	35.8	-15.5	20.1	-0.52 (-5.07 to 4.03)	G1↓; G2↓	↓
		Walther et al. (2013)	30 (30)	9:21	Prefabricated foot orthosis (thin)	Prefabricated foot orthosis (rigid)	10	51.6 ± 12.5		10	53.9 ± 14.9		3 weeks	47.1	-1.1	33.9	43.7	-28.1	16.2	-1.02 (-9.43 to 7.39)	G1↓; G2↓	↓
		Walther et al. (2013)	30 (30)	9:21	Prefabricated foot orthosis (soft)	Prefabricated foot orthosis (rigid)	10	53.8 ± 13.2		10	53.9 ± 14.9		3 weeks	35.8	-15.5	20.1	43.7	-28.1	16.2	-0.69 (-4.69 to 3.31)	G1↓; G2↓	↓
	Pain during rest	Oliveira et al. (2015)	74 (74)	8:66	Flat foot orthosis	Custom foot orthosis	37	53 ± 10.8	48 ± 171.2 (weeks)	37	48 ± 10.1	48 ± 143.7 (weeks)	6 months	3.2	-1.4	3.2	3.8	-2.2	2.8	-0.27 (-0.74 to 0.20)	G1↓; G2↓	↓
	Pain during walking	Oliveira et al. (2015)	74 (74)	8:66	Flat foot orthosis	Custom foot orthosis	37	53 ± 10.8	48 ± 171.2 (weeks)	37	48 ± 10.1	48 ± 143.7 (weeks)	6 months	5.9	-1.7	3.2	6.6	-4	2.5	-0.8 (-1.39 to -0.21)	G1↓; G2↓	↓
	Pain felt during the day	Martin et al. (2001)	255 (193)	89:166*	Prefabricated arch support	Custom foot orthosis	62	48 ± 11*		71	47 ± 13*		12 weeks	5.8	-3.2	2.2***	5.7	-3.4	2.3***	-0.09 (-0.42 to 0.24)	G1↓; G2↓	↓
		Martin et al. (2001)	255 (193)	89:166*	Prefabricated arch support	Night splint	62	48 ± 11*		71	47 ± 11		12 weeks	5.8	-3.2	2.2***	6	-2.8	2.1***	0.19 (-0.16 to 0.54)	G1↓; G2↓	↓
		Martin et al. (2001)	255 (193)	89:166*	Custom foot orthosis	Night splint	62	47 ± 13		71	47 ± 11		12 weeks	5.7	-3.4	2.3***	6	-2.8	2.1***	0.27 (-0.08 to 0.62)	G1↓; G2↓	↓
	Pain to palpation	Baldassin et al. (2009)	142 (105)	35:107*	Prefabricated foot orthosis	Custom foot orthosis	72	47.5 ± 11.5*	15.7 ± 21.6*	70	47.2 ± 12.4*	20.1 ± 29.2*	8 weeks	63	-21.5	34	60.6	-20.5	31.9	0.03 (-0.32 to 0.38)	G1↓; G2↓	↓
	SF-36 (bodily pain)	Oliveira et al. (2015)	74 (74)	8:66	Flat foot orthosis	Custom foot orthosis	37	53 ± 10.8	48 ± 171.2 (weeks)	37	48 ± 10.1	48 ± 143.7 (weeks)	6 months	39.7	15.5	22.9	46.9	9.2	23.1	-0.27 (-1.39 to 0.85)	G1↑; G2↑	↑
	SF-36 (general health)	Oliveira et al. (2015)	74 (74)	8:66	Flat foot orthosis	Custom foot orthosis	37	53 ± 10.8	48 ± 171.2 (weeks)	37	48 ± 10.1	48 ± 143.7 (weeks)	6 months	47.3	3.3	18.2	54.3	5.3	18.5	0.11 (-0.44 to 0.66)	G1↑; G2↑	↑
	SF-36 (mental health)	Oliveira et al. (2015)	74 (74)	8:66	Flat foot orthosis	Custom foot orthosis	37	53 ± 10.8	48 ± 171.2 (weeks)	37	48 ± 10.1	48 ± 143.7 (weeks)	6 months	59	4.9	20.8	63.5	2.9	21.5	-0.09 (-0.64 to 0.46)	G1↑; G2↑	↑
	SF-36 (physical functioning)	Oliveira et al. (2015)	74 (74)	8:66	Flat foot orthosis	Custom foot orthosis	37	53 ± 10.8	48 ± 171.2 (weeks)	37	48 ± 10.1	48 ± 143.7 (weeks)	6 months	53.5	11.5	26	57.4	11.2	25.5	-0.01 (-0.46 to 0.44)	G1↑; G2↑	↑
	SF-36 (role emotional)	Oliveira et al. (2015)	74 (74)	8:66	Flat foot orthosis	Custom foot orthosis	37	53 ± 10.8	48 ± 171.2 (weeks)	37	48 ± 10.1	48 ± 143.7 (weeks)	6 months	57.7	9	47.6	58.6	11.7	49.3	0.06 (-0.57 to 0.69)	G1↑; G2↑	↑
	SF-36 (role physical)	Oliveira et al. (2015)	74 (74)	8:66	Flat foot orthosis	Custom foot orthosis	37	53 ± 10.8	48 ± 171.2 (weeks)	37	48 ± 10.1	48 ± 143.7 (weeks)	6 months	31.8	20.2	42.8	43.9	33.1	43.5	0.3 (-1.84 to 2.44)	G1↑; G2↑	↑
	SF-36 (social functioning)	Oliveira et al. (2015)	74 (74)	8:66	Flat foot orthosis	Custom foot orthosis	37	53 ± 10.8	48 ± 171.2 (weeks)	37	48 ± 10.1	48 ± 143.7 (weeks)	6 months	65.5	13.9	26.7	76.7	3	26.2	-0.41 (-2.23 to 1.41)	G1↑; G2↑	↑
	SF-36 (vitality)	Oliveira et al. (2015)	74 (74)	8:66	Flat foot orthosis	Custom foot orthosis	37	53 ± 10.8	48 ± 171.2 (weeks)	37	48 ± 10.1	48 ± 143.7 (weeks)	6 months	42.7	12.4	21.5	51.9	3.9	23.8	-0.37 (-1.82 to 1.08)	G1↑; G2↑	↑
C	FAOS (ADL)	Yucel et al. (2013)	44 (40)	8:32	Corticosteroid injection	Prefabricated foot orthosis	20	45.6 ± 9.3	6.8 ± 3.6	20	47.4 ± 7.9	7.8 ± 4.1	1 month	65.5	9.1	8.99	62.85	1.95	6.32	-0.92 (-2.61 to 0.77)	G1↑; G2↑	↑
	FAOS (foot and ankle related QOL)	Yucel et al. (2013)	44 (40)	8:32	Corticosteroid injection	Prefabricated foot orthosis	20	45.6 ± 9.3	6.8 ± 3.6	20	47.4 ± 7.9	7.8 ± 4.1	1 month	52.95	14.05	12.94	59.15	6.9	11.57	-0.58 (-2.27 to 1.11)	G1↑; G2↑	↑
	FAOS (other symptons)	Yucel et al. (2013)	44 (40)	8:32	Corticosteroid injection	Prefabricated foot orthosis	20	45.6 ± 9.3	6.8 ± 3.6	20	47.4 ± 7.9	7.8 ± 4.1	1 month	62.1	7.3	11.94	62.55	4.6	6.28	-0.28 (-1.14 to 0.58)	G1↑; G2↑	↑
	FAOS (pain)	Yucel et al. (2013)	44 (40)	8:32	Corticosteroid injection	Prefabricated foot orthosis	20	45.6 ± 9.3	6.8 ± 3.6	20	47.4 ± 7.9	7.8 ± 4.1	1 month	62.6	11.15	10.5	62.1	5.6	8.59	-0.58 (-1.95 to 0.79)	G1↑; G2↑	↑
	FAOS (sport + recreation)	Yucel et al. (2013)	44 (40)	8:32	Corticosteroid injection	Prefabricated foot orthosis	20	45.6 ± 9.3	6.8 ± 3.6	20	47.4 ± 7.9	7.8 ± 4.1	1 month	58.75	11.25	14.03	55.9	4.35	10.93	-0.55 (-2.18 to 1.08)	G1↑; G2↑	↑
	HTI	Yucel et al. (2013)	44 (40)	8:32	Corticosteroid injection	Prefabricated foot orthosis	20	45.6 ± 9.3	6.8 ± 3.6	20	47.4 ± 7.9	7.8 ± 4.1	1 month	2	-0.8	0.61	1.95	-0.75	0.69	0.08 (-0.55 to 0.71)	G1↓; G2↓	↓
	Manchester Foot Pain and Disability Schedule	Abd El Salam and Abd Elhafz (2011)	30 (30)	23:7	Low dye taping	Medial arch support	15	52.93 ± 4.54		15	52.8 ± 4.00		3 weeks	43.667	-6.266	5.052	44.201	-11.8	7.831	-0.84 (-2.41 to 0.73)	G1↓; G2↓	↓
	Pain	Abd El Salam and Abd Elhafz (2011)	30 (30)	23:7	Low dye taping	Medial arch support	15	52.93 ± 4.54		15	52.8 ± 4.00		3 weeks	5.873	-0.872	1.813	6.681	-3.348	1.971	-1.31 (-2.27 to -0.35)	G1↓; G2↓	↓
		Yucel et al. (2013)	44 (40)	8:32	Corticosteroid injection	Prefabricated foot orthosis	20	45.6 ± 9.3	6.8 ± 3.6	20	47.4 ± 7.9	7.8 ± 4.1	1 month	6.45	-2.75	1.45	6.95	-2.3	1.34	0.32 (-0.31 to 0.95)	G1↓; G2↓	↓
		Al-Bluwi et al. (2011)	197 (197)		NSAID + physiotherapy	NSAID + ankle brace	32	41.3 ± 2.6	11.1 ± 7.6	117	45.2 ± 5.1	12.33 ±7.4	8 weeks	8.29	-0.69	2.9	8.1	-5.13	1.06	-2.72 (-3.37 to -2.07)	G1↓; G2↓	↓
		Al-Bluwi et al. (2011)	197 (197)		NSAID + physiotherapy + steroid injection	NSAID + ankle brace	48	43.8 ± 3.5	13.2 ± 3.7	117	45.2 ± 5.1	12.33 ±7.4	8 weeks	8.1	-2.3	2.1	8.1	-5.13	1.06	-1.97 (-2.42 to -1.52)	G1↓; G2↓	↓
	Plantar fascia thickness	Yucel et al. (2013)	44 (40)	8:32	Corticosteroid injection	Prefabricated foot orthosis	20	45.6 ± 9.3	6.8 ± 3.6	20	47.4 ± 7.9	7.8 ± 4.1	1 month	5.61	-1.18	1.22	5.77	-0.62	0.89	0.52 (-0.11 to 1.15)	G1↓; G2↓	↓
	SFMPQ	Al-Bluwi et al. (2011)	197 (197)		NSAID + physiotherapy	NSAID + ankle brace	32	41.3 ± 2.6	11.1 ± 7.6	117	45.2 ± 5.1	12.33 ±7.4	8 weeks	69.2	-10.3	5.9	67.7	-46	4.5	-7.39 (-11.47 to -3.31)	G1↓; G2↓	↓
		Al-Bluwi et al. (2011)	197 (197)		NSAID + physiotherapy + steroid injection	NSAID + ankle brace	48	43.8 ± 3.5	13.2 ± 3.7	117	45.2 ± 5.1	12.33 ±7.4	8 weeks	66.5	-13.3	4.7	67.7	-46	4.5	-7.17 (-10.72 to -3.62)	G1↓; G2↓	↓
A: Provision of a prosthetic/orthotic Vs. non provision; B: Provision of a prosthetic/orthotic Vs. prosthetic/orthotic comparator; C: Provision of a prosthetic/orthotic Vs. non prosthetic/orthotic comparator
G1 = Group 1; G2 = Group 2; SD = Standard Deviation; †highest standard deviation from baseline and follow-up measurement unless otherwise stated; CI = Confidence interval; ↑ increase in mean score from baseline to follow up; ↓ decrease in mean score from baseline to follow up; ↔ no change in mean score from baseline to follow up
†highest standard deviation from baseline and followup measurment; *data for sample before dropouts/exclusions; **median (range); ***standard deviation from baseline measurement; n/a not available
ADL: Activities of daily living; EQ-5D: EuroQol health questionnaire; FAOS: Foot and Ankle Outcome Score; FFI: Foot Function Index; FHSQ: Foot Health Status Questionnaire; HTI: Heel Tenderness Index; NSAID: nonsteroidal anti-inflammatory drugs; QOL: Quality of Life; SF-36: 36-Item Short Form Health Survey; SFMPQ: Short-Form McGill Pain Questionnaire
References
Abd El Salam MS, Abd Elhafz YN. Low-dye taping versus medial arch support in managing pain and pain-related disability in patients with plantar fasciitis. Foot ankle spec. 2011;4(2):86-91. doi: http://dx.doi.org/10.1177/1938640010387416. PubMed PMID: 21123667.
Al-Bluwi MT, Sadat-Ali M, Al-Habdan IM, Azam MQ. Efficacy of EZStep in the management of plantar fasciitis: a prospective, randomized study. Foot ankle spec. 2011;4(4):218-21. doi: http://dx.doi.org/10.1177/1938640011407318. PubMed PMID: 21868794.
Baldassin V, Gomes CR, Beraldo PS. Effectiveness of prefabricated and customized foot orthoses made from low-cost foam for noncomplicated plantar fasciitis: a randomized controlled trial. Arch Phys Med Rehabil. 2009;90(4):701-6. doi: http://dx.doi.org/10.1016/j.apmr.2008.11.002. PubMed PMID: 19345789.
Kavros SJ. The efficacy of a pneumatic compression device in the treatment of plantar fasciitis. J. 2005;21(4):404-13. PubMed PMID: 16498185.
Landorf KB, Keenan AM, Herbert RD. Effectiveness of foot orthoses to treat plantar fasciitis: a randomized trial. Arch Intern Med. 2006;166(12):1305-10. doi: 10.1001/archinte.166.12.1305. PubMed PMID: 16801514.
Martin JE, Hosch JC, Goforth WP, Murff RT, Lynch DM, Odom RD. Mechanical treatment of plantar fasciitis. A prospective study. J Am Podiatr Med Assoc. 2001;91(2):55-62. PubMed PMID: 11266478.
Oliveira HAV, Jones A, Moreira E, Jennings F, Natour J. Effectiveness of Total Contact Insoles in Patients with Plantar Fasciitis. Journal of Rheumatology. 2015;42(5):870-8. doi: 10.3899/jrheum.140429. PubMed PMID: WOS:000353779400022.
Pfeffer G, Bacchetti P, Deland J, Lewis A, Anderson R, Davis W, et al. Comparison of custom and prefabricated orthoses in the initial treatment of proximal plantar fasciitis. Foot Ankle Int. 1999;20(4):214-21. PubMed PMID: 10229276.
Rome K, Gray J, Stewart F, Hannant SC, Callaghan D, Hubble J. Evaluating the clinical effectiveness and cost-effectiveness of foot orthoses in the treatment of plantar heel pain - A feasibility study. J Am Podiatr Med Assoc. 2004;94(3):229-38. PubMed PMID: WOS:000221655400003.
Roos E, Engström M, Söderberg B. Foot orthoses for the treatment of plantar fasciitis. Foot & Ankle International. 2006;27(8):606-11. PubMed PMID: 2009271158. Language: English. Entry Date: 20080201. Revision Date: 20091218. Publication Type: journal article.
Walther M, Kratschmer B, Verschl J, Volkering C, Altenberger S, Kriegelstein S, et al. Effect of different orthotic concepts as first line treatment of plantar fasciitis. Foot & Ankle Surgery (Elsevier Science). 2013;19(2):103-7. doi: 10.1016/j.fas.2012.12.008. PubMed PMID: 2012072095. Language: English. Entry Date: 20130719. Revision Date: 20130719. Publication Type: journal article.
Yucel U, Kucuksen S, Cingoz HT, Anliacik E, Ozbek O, Salli A, et al. Full-length silicone insoles versus ultrasound-guided corticosteroid injection in the management of plantar fasciitis: a randomized clinical trial. Prosthet Orthot Int. 2013;37(6):471-6. doi: http://dx.doi.org/10.1177/0309364613478328. PubMed PMID: 23471226.

## Sheet: Anterior Cruciate Ligament
Category	Outcome measure	Author (Year)	Sample size randomised (sample size analysed)	Gender (M:F)	Group 1 (G1)	Group 2 (G2)	No. of participants in G1	Age of G1 (mean ± SD years)	No. of participants in G2	Age of G2 (mean ± SD years)	Length of follow-up	Baseline mean measurment for G1	Mean change for G1 (follow-up - baseline)	Standard deviation for G1†	Baseline mean measurment for G2	Mean change for G2 (follow-up - baseline)	Standard deviation for G2†	Effect size (95% CI)	Direction of change for outcome measure from baseline to follow-up	Improvement signified by:
A	2000 IKDC Subjective Knee Evaluation Form	Mayr et al. (2014)	64 (52)	44:8	Control	Knee Brace (prefabricated knee-stabilising)	25	35 ± 8	27	40 ± 11	4 years	72.4	20.9	13.2	66.6	23.9	12.4	0.23 (-0.55 to 1.01)	G1↑; G2↑	↑		Small effect size (0 .20 - 0.49)
	Anterior-posterior knee laxity (mm)	Harilainen and Sandelin (2006)	60 (48)	34:26*	Control	Knee Brace (DonJoy COOL IROM)	25	25 (range 15-50)	23	26 (range 16-42)	5 years	21	-6	5	20	-5	3.8	0.22 (-0.39 to 0.83)	G1↓; G2↓	↓		Medium effect size (0.50 - 0.79)
		Harilainen et al. (1997)	60 (60)		Control	Knee Brace (DonJoy COOL IROM)	30	25 (range 15-50)	30	26 (range 16-42)	2 years	21	-6	5	20	-6	3.4	0 (-0.51 to 0.51)	G1↓; G2↓	↓		Large effect size (0.80 - 1.29)
		Mayr et al. (2014)	64 (52)	44:8	Control	Knee Brace (prefabricated knee-stabilising)	25	35 ± 8	27	40 ± 11	4 years	5	-3.1	3.4	5.2	-4.6	3.3	-0.45 (-1.06 to 0.16)	G1↓; G2↓	↓		Very large effect size (≥1.3)
	Anterior-posterior knee laxity (side-to-side difference) (mm)	Harilainen and Sandelin (2006)	60 (48)	34:26*	Control	Knee Brace (DonJoy COOL IROM)	25	25 (range 15-50)	23	26 (range 16-42)	5 years	7.8	-6.1	3.9	7.2	-6	3.8	0.03 (-0.54 to 0.60)	G1↓; G2↓	↓
		Harilainen et al. (1997)	60 (60)		Control	Knee Brace (DonJoy COOL IROM)	30	25 (range 15-50)	30	26 (range 16-42)	2 years	7.8	-5.6	3.9	7.2	-5.5	3.8	0.03 (-0.48 to 0.54)	G1↓; G2↓	↓		Identified as primary outcome measure
		Möller et al. (2001)	62 (56)	30:32*	Control	Knee Brace (DonJoy E.L.S)	27	28 (range 21-53)	29	31 (range 19-48)	2 years	4.5	-1.6	2.9	4.3	-2.7	3.2	-0.36 (-0.93 to 0.21)	G1↓; G2↓	↓
		Risberg et al. (1999)	60 (60)	32:28	Control	Knee Brace (DonJoy Gold Point functional)	30		30		2 years	6.6	-4.1	5.3	6.2	-4.1	4.2	0 (-0.51 to 0.51)	G1↓; G2↓	↓
	Cincinnati knee score	Risberg et al. (1999)	60 (60)	32:28	Control	Knee Brace (DonJoy Gold Point functional)	30		30		2 years	62.2	25.2	17.5	59.62	26.08	24	-0.04 (-0.49 to 0.57)	G1↑; G2↑	↑
	Cross sectional area (Hamstrings)	Risberg et al. (1999)	60 (60)	32:28	Control	Knee Brace (DonJoy Gold Point functional)	30		30		6 months	98.6	0.7	11.8	100	0.9	12.5	0.02 (-0.49 to 0.53)	G1↑; G2↑	↔
	Cross sectional area (Quadriceps)	Risberg et al. (1999)	60 (60)	32:28	Control	Knee Brace (DonJoy Gold Point functional)	30		30		6 months	90.9	-11.6	8.7	91.8	-10.9	10.4	0.07 (-0.46 to 0.60)	G1↓; G2↓	↔
	Isokinetic extension torque (180°/s)	Harilainen and Sandelin (2006)	60 (48)	34:26*	Control	Knee Brace (DonJoy COOL IROM)	25	25 (range 15-50)	23	26 (range 16-42)	5 years	83	10	17.4	86	8	28.9	-0.08 (-0.77 to 0.61)	G1↑; G2↑	↑
		Harilainen et al. (1997)	60 (60)		Control	Knee Brace (DonJoy COOL IROM)	30	25 (range 15-50)	30	26 (range 16-42)	2 years	83	9	17.4	86	7	28.9	-0.08 (-0.71 to 0.55)	G1↑; G2↑	↑
		Möller et al. (2001)	62 (56)	30:32*	Control	Knee Brace (DonJoy E.L.S)	27	28 (range 21-53)	29	31 (range 19-48)	2 years	84	11	28	87	6	22	-0.2 (-1.26 to 0.86)	G1↑; G2↑	↑
	Isokinetic extension torque (60°/s)	Harilainen and Sandelin (2006)	60 (48)	34:26*	Control	Knee Brace (DonJoy COOL IROM)	25	25 (range 15-50)	23	26 (range 16-42)	5 years	84	7	12.6	80	13	14.5	0.44 (-0.89 to 1.77)	G1↑; G2↑	↑
		Harilainen et al. (1997)	60 (60)		Control	Knee Brace (DonJoy COOL IROM)	30	25 (range 15-50)	30	26 (range 16-42)	2 years	84	4	12.6	80	10	14.5	0.44 (-0.76 to 1.64)	G1↑; G2↑	↑
	Isokinetic extension torque (90°/s)	Möller et al. (2001)	62 (56)	30:32*	Control	Knee Brace (DonJoy E.L.S)	27	28 (range 21-53)	29	31 (range 19-48)	2 years	79	18	25	84	10	23	-0.33 (-1.90 to 1.24)	G1↑; G2↑	↑
	Isokinetic flexion torque (180°/s)	Harilainen and Sandelin (2006)	60 (48)	34:26*	Control	Knee Brace (DonJoy COOL IROM)	25	25 (range 15-50)	23	26 (range 16-42)	5 years	90	8	16.1	92	5	15.3	-0.19 (-1.01 to 0.63)	G1↑; G2↑	↑
		Harilainen et al. (1997)	60 (60)		Control	Knee Brace (DonJoy COOL IROM)	30	25 (range 15-50)	30	26 (range 16-42)	2 years	90	11	16.1	92	9	15.3	-0.13 (-0.76 to 0.50)	G1↑; G2↑	↑
		Möller et al. (2001)	62 (56)	30:32*	Control	Knee Brace (DonJoy E.L.S)	27	28 (range 21-53)	29	31 (range 19-48)	2 years	92	10	33	108	-4	27	-0.47 (-3.12 to 2.18)	G1↑; G2↓	↑
	Isokinetic flexion torque (60°/s)	Harilainen and Sandelin (2006)	60 (48)	34:26*	Control	Knee Brace (DonJoy COOL IROM)	25	25 (range 15-50)	23	26 (range 16-42)	5 years	84	14	13.9	88	13	17.4	-0.06 (-0.67 to 0.55)	G1↑; G2↑	↑
		Harilainen et al. (1997)	60 (60)		Control	Knee Brace (DonJoy COOL IROM)	30	25 (range 15-50)	30	26 (range 16-42)	2 years	84	20	13.9	88	14	17.4	-0.38 (-1.58 to 0.82)	G1↑; G2↑	↑
	Isokinetic flexion torque (90°/s)	Möller et al. (2001)	62 (56)	30:32*	Control	Knee Brace (DonJoy E.L.S)	27	28 (range 21-53)	29	31 (range 19-48)	2 years	92	9	28	102	1	22	-0.32 (-1.89 to 1.25)	G1↑; G2↑	↑
	Isokinetic muscle extension strength	Brandsson et al. (2001)	50 (43)	37:13*	Control	Knee Brace (DonJoy)	20	25 (range 16 - 40)	23	28.5 (range 15-42)	2 years	85	0	14	87	0	16	0 (-0.61 to 0.61)	G1↔; G2↔	↑
	Isokinetic muscle flexion strength	Brandsson et al. (2001)	50 (43)	37:13*	Control	Knee Brace (DonJoy)	20	25 (range 16 - 40)	23	28.5 (range 15-42)	2 years	95	0	15	95	11	21	0.6 (-1.79 to 2.99)	G1↔; G2↑	↑
	Knee circumference (cm)	Möller et al. (2001)	62 (56)	30:32*	Control	Knee Brace (DonJoy E.L.S)	27	28 (range 21-53)	29	31 (range 19-48)	2 years	0.6	-0.5	0.5	0.5	-0.3	0.4	0.44 (-0.09 to 0.97)	G1↓; G2↓	↓
	Knee extension deficit test (°)	Risberg et al. (1999)	60 (60)	32:28	Control	Knee Brace (DonJoy Gold Point functional)	30		30		2 years	1.1	-1	3	2.2	-2	7.7	-0.17 (-0.70 to 0.36)	G1↓; G2↓	↓
	Knee extension range of motion	Möller et al. (2001)	62 (56)	30:32*	Control	Knee Brace (DonJoy E.L.S)	27	28 (range 21-53)	29	31 (range 19-48)	2 years	-1	-2	5	-1	-1	5	0.2 (-0.35 to 0.75)	G1↑; G2↑	↑
	Knee flexion range of motion	Möller et al. (2001)	62 (56)	30:32*	Control	Knee Brace (DonJoy E.L.S)	27	28 (range 21-53)	29	31 (range 19-48)	2 years	140	6	10	144	1	9	-0.53 (-1.59 to 0.53)	G1↑; G2↑	↑
	Knee flexion test (°)	Risberg et al. (1999)	60 (60)	32:28	Control	Knee Brace (DonJoy Gold Point functional)	30		30		2 years	128.8	7.5	23.2	130.4	5.5	20.6	-0.09 (-0.72 to 0.54)	G1↑; G2↑	↑
	Lysholm Score	Harilainen and Sandelin (2006)	60 (48)	34:26*	Control	Knee Brace (DonJoy COOL IROM)	25	25 (range 15-50)	23	26 (range 16-42)	5 years	73	18	14.4	70	19	13	0.07 (-0.54 to 0.68)	G1↑; G2↑	↑
	Pain	Hiemstra et al. (2009)	88 (82)	53:35*	Control	Knee Brace (Berg - unhinged TriPanel knee immobiliser)	40	29.4 ± 5.8	42	27.8 ± 5.8	14 days	39.2	-25.1	26	42.1	-29.2	26.4	-0.16 (-0.92 to 0.60)	G1↓; G2↓	↓
B	Anterior cruciate ligament - Quality of Life Questionnaire	Birmingham et al. (2008)	150 (127)	73:77*	Knee sleeve (Neoprene)	Knee brace (DonJoy Legend)	65	28.2 ± 10.1	62	26.8 ± 8.9	2 years	36.3	41.3	19.3	35.8	40.3	19.1	-0.05 (-0.42 to 0.32)	G1↑; G2↑	↑
	Anterior-posterior knee laxity (mm)	Mayr et al. (2010)	73 (64)		Soft knee brace (water filled)	Hard knee brace	35	34.7 (range 17-58)	29	37.6 (range 17-52)	1 year	4.1	-2.2	2.1	4.4	-2.1	2.6	0.04 (-0.45 to 0.53)	G1↓; G2↓	↓
	Anterior-posterior knee laxity (side-to-side difference) (mm)	Birmingham et al. (2008)	150 (127)	73:77*	Knee sleeve (Neoprene)	Knee brace (DonJoy Legend)	65	28.2 ± 10.1	62	26.8 ± 8.9	2 years	3.2	-0.9	2.5	3.6	-1.3	2.4	-0.16 (-0.51 to 0.19)	G1↓; G2↓	↓
	Knee circumference (side-to-side differences) (cm)	Mayr et al. (2010)	73 (64)		Soft knee brace (water filled)	Hard knee brace	35	34.7 (range 17-58)	29	37.6 (range 17-52)	1 year	-1	-0.1	1.3	-0.7	-0.1	1.2	0 (-0.49 to 0.49)	G1↓; G2↓	↓
	Knee extension deficit (°)	Mayr et al. (2010)	73 (64)		Soft knee brace (water filled)	Hard knee brace	35	34.7 (range 17-58)	29	37.6 (range 17-52)	1 year	3	-2.7	4.6	1.1	0.6	2.7	0.85 (0.11 to 1.59)	G1↓; G2↑	↓
	Knee extension deficit (compared to contralateral knee)	Birmingham et al. (2008)	150 (127)	73:77*	Knee sleeve (Neoprene)	Knee brace (DonJoy Legend)	65	28.2 ± 10.1	62	26.8 ± 8.9	2 years	1	1.1	5.9	1.3	0.9	4.3	-0.04 (-0.39 to 0.31)	G1↑; G2↑	↓
	Knee flexion deficit (compared to contralateral leg)	Birmingham et al. (2008)	150 (127)	73:77*	Knee sleeve (Neoprene)	Knee brace (DonJoy Legend)	65	28.2 ± 10.1	62	26.8 ± 8.9	2 years	3.9	-0.7	10.7	6.4	-3.7	11.1	-0.28 (-0.79 to 0.23)	G1↓; G2↓	↓
	Knee range of motion (°)	Mayr et al. (2010)	73 (64)		Soft knee brace (water filled)	Hard knee brace	35	34.7 (range 17-58)	29	37.6 (range 17-52)	1 year	131	9.2	15.7	138	-0.7	9.7	-0.74 (-2.52 to 1.04)	G1↑; G2↓	↑
A: Provision of a prosthetic/orthotic Vs. non provision; B: Provision of a prosthetic/orthotic Vs. prosthetic/orthotic comparator
G1 = Group 1; G2 = Group 2; SD = Standard Deviation; †highest standard deviation from baseline and follow-up measurement unless otherwise stated; CI = Confidence interval; ↑ increase in mean score from baseline to follow up; ↓ decrease in mean score from baseline to follow up; ↔ no change in mean score from baseline to follow up
†highest standard deviation from baseline and followup measurment; *data for sample before dropouts/exclusions
References
Birmingham TB, Bryant DM, Giffin JR, Litchfield RB, Kramer JF, Donner A, et al. A randomized controlled trial comparing the effectiveness of functional knee brace and neoprene sleeve use after anterior cruciate ligament reconstruction. American Journal of Sports Medicine. 2008;36(4):648-55. doi: 10.1177/0363546507311601. PubMed PMID: 2009898177. Language: English. Entry Date: 20080704. Revision D…
Harilainen A, Sandelin J, Vanhanen I, Kivinen A. Knee brace after bone-tendon-bone anterior cruciate ligament reconstruction. Randomized, prospective study with 2-year follow-up. Knee surgery, sports traumatology, arthroscopy : official journal of the ESSKA. 1997;5(1):10-3.
Harilainen A, Sandelin J. Post-operative use of knee brace in bone-tendon-bone patellar tendon anterior cruciate ligament reconstruction: 5-year follow-up results of a randomized prospective study. Scandinavian journal of medicine & science in sports. 2006;16(1):14-8. doi: 10.1111/j.1600-0838.2004.00435.x.
Hiemstra LA, Heard SM, Sasyniuk TM, Buchko GL, Reed JG, Monteleone BJ. Knee immobilization for pain control after a hamstring tendon anterior cruciate ligament reconstruction: a randomized clinical trial. American Journal of Sports Medicine. 2009;37(1):56-64. doi: http://dx.doi.org/10.1177/0363546508322896.
Mayr HO, Hochrein A, Hein W, Hube R, Bernstein A. Rehabilitation results following anterior cruciate ligament reconstruction using a hard brace compared to a fluid-filled soft brace. The Knee. 2010;17(2):119-26. doi: 10.1016/j.knee.2009.07.002. PubMed PMID: CN-00742408.
Mayr HO, Stueken P, Munch EO, Wolter M, Bernstein A, Suedkamp NP, et al. Brace or no-brace after ACL graft? Four-year results of a prospective clinical trial. Knee Surg Sports Traumatol Arthrosc. 2014;22(5):1156-62. doi: http://dx.doi.org/10.1007/s00167-013-2564-2. PubMed PMID: 23807029.
Möller E, Forssblad M, Hansson L, Wange P, Weidenhielm L. Bracing versus nonbracing in rehabilitation after anterior cruciate ligament reconstruction: a randomized prospective study with 2-year follow-up. Knee surgery, sports traumatology, arthroscopy : official journal of the ESSKA. 2001;9(2):102-8. doi: 10.1007/s001670000192.
Risberg M, Holm I, Steen H, Eriksson J, Ekeland A. The effect of knee bracing after anterior cruciate ligament reconstruction: a prospective, randomized study with two years' follow-up. American Journal of Sports Medicine. 1999;27(1):76-83. PubMed PMID: 9172801.

## Sheet: Diabetic foot
Category	Outcome measure	Author (Year)	Sample size randomised (sample size analysed)	Gender (M:F)	Group 1 (G1)	Group 2 (G2)	No. of participants in G1	Age of G1 (mean ± SD years)	Duration of condition of G1 (mean ± SD)	Diabetic type in G1 (Type 1:Type 2)	No. of participants in G2	Age of G2 (mean ± SD years)	Duration of condition of G2 (mean ± SD)	Diabetic type in G2 (Type 1:Type 2)	Length of follow-up	Baseline mean measurment for G2	Mean change for G1 (follow-up - baseline)	Standard deviation for G1†	Baseline mean measurment for G2	Mean change for G2 (follow-up - baseline)	Standard deviation for G2†	Effect size (95% CI)	Direction of change for outcome measure from baseline to follow-up	Improvement signified by:
A	Ulcer free time (months)	Uccioli et al. (1995)	69 (69)	43:26	Control	Therapeutic footwear	36	60.2 ± 8.2	17.5 ± 8	9:27	33	59.6 ± 11	16.8 ± 12.7	8:25	12 months	-	3.7	3.1	-	9.1	3.7	1.59 (0.57 to 2.61)	G1↑; G2↑	↑		Small effect size (0 .20 - 0.49)
																										Medium effect size (0.50 - 0.79)
B	Audit of Diabetes Dependent Quality of Life	Paton et al. (2012)	119 (119)	90:29	Prefabricated foot orthosis	Custom orthosis	59	70 ± 10	9 ± 8	2:57	60	71 ± 10	9 ± 9	2:57	6 months	-2.39	0	2.5	-2.2	-0.34	2.27	-0.14 (-0.49 to 0.21)	G1↔; G2↓	↑		Large effect size (0.80 - 1.29)
	Average daily steps	Burns et al. (2009)	61 (61)	37:24	Sham foot orthosis	Custom orthosis	31	65.4 ± 10.3	13.6 ± 13.4	2:29	30	67.6 ± 8.4	16.3 ± 11.9	6:24	8 weeks	4019	26	2162	3794	-3	2378	-0.01 (-5.18 to 5.16)	G1↑; G2↓	↑		Very large effect size (≥1.3)
	Bristol Foot Score	Paton et al. (2012)	119 (119)	90:29	Foot orthosis	Custom orthosis	59	70 ± 10	9 ± 8	2:57	60	71 ± 10	9 ± 9	2:57	6 months	42	-2	12	44	-3	13	-0.08 (-0.45 to 0.29)	G1↓; G2↓	↓
	FHSQ (foot function)	Burns et al. (2009)	61 (61)	37:24	Sham foot orthosis	Custom orthosis	31	65.4 ± 10.3	13.6 ± 13.4	2:29	30	67.6 ± 8.4	16.3 ± 11.9	6:24	8 weeks	47.4	12.1	31.4	45.2	14.6	28.6	0.08 (-0.59 to 0.75)	G1↑; G2↑	↑		Identified as primary outcome measure
	FHSQ (foot pain)	Burns et al. (2009)	61 (61)	37:24	Sham foot orthosis	Custom orthosis	31	65.4 ± 10.3	13.6 ± 13.4	2:29	30	67.6 ± 8.4	16.3 ± 11.9	6:24	8 weeks	38.8	19.2	27.6	47.1	12.9	23.7	-0.24 (-1.47 to 0.99)	G1↑; G2↑	↑
	Forefoot pressure time integral reduction (kPa.s)	Paton et al. (2012)	119 (119)	90:29	Prefabricated foot orthosis	Custom orthosis	59	70 ± 10	9 ± 8	2:57	60	71 ± 10	9 ± 9	2:57	6 months	12	3	12	14	4	12	0.08 (-0.29 to 0.45)	G1↑; G2↑	↔
	Forefoot rate of load reduction (kPa/s)	Paton et al. (2012)	119 (119)	90:29	Prefabricated foot orthosis	Custom orthosis	59	70 ± 10	9 ± 8	2:57	60	71 ± 10	9 ± 9	2:57	6 months	7	-1	13	4	3	16	0.27 (-0.36 to 0.90)	G1↓; G2↑	↔
	Mean plantar pressure - Forefoot (kPa)	Burns et al. (2009)	61 (61)	37:24	Sham foot orthosis	Custom orthosis	31	65.4 ± 10.3	13.6 ± 13.4	2:29	30	67.6 ± 8.4	16.3 ± 11.9	6:24	8 weeks	94	-10	17.6	98	-16	18.8	-0.33 (-1.51 to 0.85)	G1↓; G2↓	↓
	Mean plantar pressure - Midfoot (kPa)	Burns et al. (2009)	61 (61)	37:24	Sham foot orthosis	Custom orthosis	31	65.4 ± 10.3	13.6 ± 13.4	2:29	30	67.6 ± 8.4	16.3 ± 11.9	6:24	8 weeks	71	-3	20.5	71	-7	19.5	-0.2 (-1.06 to 0.66)	G1↓; G2↓	↓
	Mean plantar pressure - Rearfoot (kPa)	Burns et al. (2009)	61 (61)	37:24	Sham foot orthosis	Custom orthosis	31	65.4 ± 10.3	13.6 ± 13.4	2:29	30	67.6 ± 8.4	16.3 ± 11.9	6:24	8 weeks	124	-4	28.9	131	-27	27	-0.82 (-4.94 to 3.3)	G1↓; G2↓	↓
	Mean plantar pressure - Whole foot (kPa)	Burns et al. (2009)	61 (61)	37:24	Sham foot orthosis	Custom orthosis	31	65.4 ± 10.3	13.6 ± 13.4	2:29	30	67.6 ± 8.4	16.3 ± 11.9	6:24	8 weeks	100	-8	23.5	102	-18	18.3	-0.47 (-2.31 to 1.37)	G1↓; G2↓	↓
	Patient-perceieved comfort	Burns et al. (2009)	61 (61)	37:24	Sham foot orthosis	Custom orthosis	31	65.4 ± 10.3	13.6 ± 13.4	2:29	30	67.6 ± 8.4	16.3 ± 11.9	6:24	8 weeks	109	0	31	101	1	34	0.03 (-0.50 to 0.56)	G1↔; G2↑	↑
	Patient-specific functional scale	Burns et al. (2009)	61 (61)	37:24	Sham foot orthosis	Custom orthosis	31	65.4 ± 10.3	13.6 ± 13.4	2:29	30	67.6 ± 8.4	16.3 ± 11.9	6:24	8 weeks	11.8	4.6	7	12	4.5	6	-0.02 (-0.53 to 0.49)	G1↑; G2↑	↑
	Peak Pressure reduction (kPa)	Paton et al. (2012)	119 (119)	90:29	Prefabricated foot orthosis	Custom orthosis	59	70 ± 10	9 ± 8	2:57	60	71 ± 10	9 ± 9	2:57	6 months	199	-12	141	189	50	171	0.4 (-7.48 to 8.28)	G1↓; G2↑	↔
	SF-36 (bodily pain)	Burns et al. (2009)	61 (61)	37:24	Sham foot orthosis	Custom orthosis	31	65.4 ± 10.3	13.6 ± 13.4	2:29	30	67.6 ± 8.4	16.3 ± 11.9	6:24	8 weeks	39.8	9.5	26.2	41.9	3.8	24.3	-0.23 (-1.37 to 0.91)	G1↑; G2↑	↑
	SF-36 (emotional role)	Burns et al. (2009)	61 (61)	37:24	Sham foot orthosis	Custom orthosis	31	65.4 ± 10.3	13.6 ± 13.4	2:29	30	67.6 ± 8.4	16.3 ± 11.9	6:24	8 weeks	65.6	8.6**	39.2	51.7	6.1	46.3	-0.06 (-0.73 to 0.61)	G1↑; G2↑	↑
	SF-36 (general health)	Burns et al. (2009)	61 (61)	37:24	Sham foot orthosis	Custom orthosis	31	65.4 ± 10.3	13.6 ± 13.4	2:29	30	67.6 ± 8.4	16.3 ± 11.9	6:24	8 weeks	46.4	6.7	25.2	41.7	6.4	20.4	-0.01 (-0.52 to 0.50)	G1↑; G2↑	↑
	SF-36 (mental health)	Burns et al. (2009)	61 (61)	37:24	Sham foot orthosis	Custom orthosis	31	65.4 ± 10.3	13.6 ± 13.4	2:29	30	67.6 ± 8.4	16.3 ± 11.9	6:24	8 weeks	71.5	-0.4	26.1	71.5	-0.4	20.5	0 (-0.51 to 0.51)	G1↓; G2↓	↑
	SF-36 (physical function)	Burns et al. (2009)	61 (61)	37:24	Sham foot orthosis	Custom orthosis	31	65.4 ± 10.3	13.6 ± 13.4	2:29	30	67.6 ± 8.4	16.3 ± 11.9	6:24	8 weeks	47.4	2.9	27.7	43.3	-1	27.4	-0.14 (-1 to 0.72)	G1↑; G2↓	↑
	SF-36 (physical role)	Burns et al. (2009)	61 (61)	37:24	Sham foot orthosis	Custom orthosis	31	65.4 ± 10.3	13.6 ± 13.4	2:29	30	67.6 ± 8.4	16.3 ± 11.9	6:24	8 weeks	43.5	3.3	45.1	43.3	1.7	43.3	-0.04 (-0.61 to 0.53)	G1↑; G2↑	↑
	SF-36 (social function)	Burns et al. (2009)	61 (61)	37:24	Sham foot orthosis	Custom orthosis	31	65.4 ± 10.3	13.6 ± 13.4	2:29	30	67.6 ± 8.4	16.3 ± 11.9	6:24	8 weeks	65.7	5.7	28.9	64.2	-0.5	30	-0.21 (-1.43 to 1.01)	G1↑; G2↓	↑
	SF-36 (vitality)	Burns et al. (2009)	61 (61)	37:24	Sham foot orthosis	Custom orthosis	31	65.4 ± 10.3	13.6 ± 13.4	2:29	30	67.6 ± 8.4	16.3 ± 11.9	6:24	8 weeks	43.5	5.2	26.5	43.5	1	22.6	-0.17 (-1.07 to 0.73)	G1↑; G2↑	↑
	Toe-brachial index	Burns et al. (2009)	61 (61)	37:24	Sham foot orthosis	Custom orthosis	31	65.4 ± 10.3	13.6 ± 13.4	2:29	30	67.6 ± 8.4	16.3 ± 11.9	6:24	8 weeks	0.56	0.02	0.17	0.52	0.03	0.21	0.05 (-0.46 to 0.56)	G1↑; G2↑	↑
	Total contact area increase (mm2)	Paton et al. (2012)	119 (119)	90:29	Prefabricated foot orthosis	Custom orthosis	59	70 ± 10	9 ± 8	2:57	60	71 ± 10	9 ± 9	2:57	6 months	3827	-1432	1183	4285	-1842	1464	-0.31 (-52.41 to 51.79)	G1↓; G2↓	↔
C	Ulcer area (cm2)	Van De Weg et al. (2008)	43 (43)	34:9	TCC	Custom made footwear	23	64.8 ± 10.8	12(6.2)*		20	58.1 ± 11.1	12(7.17)*		16 weeks	4.2	-2.88	2.5	3	-2.16	3.4	0.24 (-0.39 to 0.87)	G1↓; G2↓	↓
A: Provision of a prosthetic/orthotic Vs. non provision; B: Provision of a prosthetic/orthotic Vs. prosthetic/orthotic comparator; C: Provision of a prosthetic/orthotic Vs. non prosthetic/orthotic comparator
G1 = Group 1; G2 = Group 2; SD = Standard Deviation; †highest standard deviation from baseline and follow-up measurement unless otherwise stated; CI = Confidence interval; ↑ increase in mean score from baseline to follow up; ↓ decrease in mean score from baseline to follow up; ↔ no change in mean score from baseline to follow up
†highest standard deviation from baseline and followup measurment; *median (Interquartile range); **value confirmed through contact with author as error in reported value in published article
FHSQ: Foot Health Status Questionnaire; RCW = Removable Cast Walker; TCC = Total Contact Cast; SF-36 = Medical Outcomes Survey Short Form 36
References
Burns J, Wegener C, Begg L, Vicaretti M, Fletcher J. Randomized trial of custom orthoses and footwear on foot pain and plantar pressure in diabetic peripheral arterial disease. Diabetic Medicine. 2009;26(9):893-9. doi: http://dx.doi.org/10.1111/j.1464-5491.2009.02799.x.
Paton JS, Stenhouse EA, Bruce G, Zahra D, Jones RB. A comparison of customised and prefabricated insoles to reduce risk factors for neuropathic diabetic foot ulceration: a participant-blinded randomised controlled trial. J. 2012;5(1):31. doi: http://dx.doi.org/10.1186/1757-1146-5-31. PubMed PMID: 23216959.
Uccioli L, Faglia E, Monticone G, Favales F, Durola L, Aldeghi A, et al. Manufactured shoes in the prevention of diabetic foot ulcers. Diabetes Care. 1995;18(10):1376-8. PubMed PMID: 8721941.
Van De Weg FB, Van Der Windt DA, Vahl AC. Wound healing: total contact cast vs. custom-made temporary footwear for patients with diabetic foot ulceration. Prosthet Orthot Int. 2008;32(1):3-11. doi: 10.1080/03093640701318672. PubMed PMID: 17943623.

## Sheet: Ankle Sprain
Category	Outcome measure	Author (Year)	Sample size randomised (sample size analysed)	Gender (M:F)	Group 1 (G1)	Group 2 (G2)	No. of participants in G1	Age of G1 (mean ± SD years)	No. of participants in G2	Age of G2 (mean ± SD years)	Length of follow-up	Baseline mean measurment for G1	Mean change for G1 (follow-up - baseline)	Standard deviation for G1†	Baseline mean measurment for G2	Mean change for G2 (follow-up - baseline)	Standard deviation for G2†	Effect size (95% CI)	Direction of change for outcome measure from baseline to follow-up	Improvement signified by:
B	AOFAS Ankle-Hindfoot Scale (Function)	Best et al. (2015)	60 (47)		Aircast Air-stirrup	Malleo TriStep	20	27.32 ± 8.8	27	24.77 ± 7.19	3 months	18.86	29.57	11.1	13.28	34.96	9.15	0.54 (-0.69 to 1.77)	G1↑; G2↑	↑		Small effect size (0 .20 - 0.49)
	AOFAS Ankle-Hindfoot Scale (Total)	Best et al. (2015)	60 (47)		Aircast Air-stirrup	Malleo TriStep	20	27.32 ± 8.8	27	24.77 ± 7.19	3 months	35.64	55.43	21.23	33.08	58.56	19.85	0.15 (-0.71 to 1.01)	G1↑; G2↑	↑		Medium effect size (0.50 - 0.79)
	FAOS (ADL)	Lamb et al. (2009)	584 (441)	337:247*	Aircast	Bledsoe boot	108	29 ± 10.7	114	30 ± 10.7	9 months	55.4	38.6	13.4**	57.5	35.5	14.2**	-0.22 (-0.61 to 0.17)	G1↑; G2↑	↑
		van den Bekerom et al. (2015)	193 (193)	100:93	Semi rigid brace	Lace up brace	58	40 ± 16	62	37 ± 15	6 months	52	30	31.08***	50	40	12.05***	0.43 (-0.88 to 1.74)	G1↑; G2↑	↑		Identified as primary outcome measure
	FAOS (function)	Best et al. (2015)	60 (47)		Aircast Air-stirrup	Malleo TriStep	20	27.32 ± 8.8	27	24.77 ± 7.19	3 months	98.6	-3.52	5.75	99.1	-1.29	2.29	0.54 (-0.19 to 1.27)	G1↓; G2↓	↓
	FAOS (Pain)	Lamb et al. (2009)	584 (441)	337:247*	Aircast	Bledsoe boot	108	29 ± 10.7	114	30 ± 10.7	9 months	36.6	46.4	15**	38.2	44.8	16.7**	-0.10 (-0.39 to 0.19)	G1↑; G2↑	↑
		van den Bekerom et al. (2015)	193 (193)	100:93	Semi rigid brace	Lace up brace	58	40 ± 16	62	37 ± 15	6 months	52	28.9	27.59***	48	38	28.12***	0.33 (-0.89 to 1.55)	G1↑; G2↑	↑
	FAOS (QOL)	Lamb et al. (2009)	584 (441)	337:247*	Aircast	Bledsoe boot	108	29 ± 10.7	114	30 ± 10.7	9 months	20.9	50.1	20.6**	23.9	45.1	21.1**	-0.24 (-0.77 to 0.29)	G1↑; G2↑	↑
		van den Bekerom et al. (2015)	193 (193)	100:93	Semi rigid brace	Lace up brace	58	40 ± 16	62	37 ± 15	6 months	43	15	23.31***	41	20	24.10***	0.21 (-0.52 to 0.94)	G1↑; G2↑	↑
	FAOS (Sport + Recreation)	Lamb et al. (2009)	584 (441)	337:247*	Aircast	Bledsoe boot	108	29 ± 10.7	114	30 ± 10.7	9 months	11.7	66.3	16.3**	14.1	63.9	14.1**	-0.16 (-0.51 to 0.19)	G1↑; G2↑	↑
		van den Bekerom et al. (2015)	193 (193)	100:93	Semi rigid brace	Lace up brace	58	40 ± 16	62	37 ± 15	6 months	41	25	46.63***	33	49	44.19***	0.53 (-2.53 to 3.59)	G1↑; G2↑	↑
	FAOS (Symptoms)	Lamb et al. (2009)	584 (441)	337:247*	Aircast	Bledsoe boot	108	29 ± 10.7	114	30 ± 10.7	9 months	37.5	41.5	16.3**	40.2	37.8	17.5**	-0.22 (-0.65 to 0.21)	G1↑; G2↑	↑
		van den Bekerom et al. (2015)	193 (193)	100:93	Semi rigid brace	Lace up brace	58	40 ± 16	62	37 ± 15	6 months	58	20	23.31***	53	27	36.16***	0.23 (-0.73 to 1.19)	G1↑; G2↑	↑
	FAOS (Total)	Best et al. (2015)	60 (47)		Aircast Air-stirrup	Malleo TriStep	20	27.32 ± 8.8	27	24.77 ± 7.19	3 months	97.38	-4	7.08	98.33	-2.09	3.71	0.35 (-0.34 to 1.04)	G1↓; G2↓	↓
	Health (VAS)	van den Bekerom et al. (2015)	193 (193)	100:93	Semi rigid brace	Lace up brace	58	40 ± 16	62	37 ± 15	6 months	72	10	27.2***	69	7	32.14***	-0.1 (-0.63 to 0.43)	G1↑; G2↑	#
	Karlsson Score	van den Bekerom et al. (2015)	193 (193)	100:93	Semi rigid brace	Lace up brace	58	40 ± 16	62	37 ± 15	6 months	40	33	38.86***	35	40	40.17***	0.18 (-0.78 to 1.14)	G1↑; G2↑	↑
	Pain	van den Bekerom et al. (2015)	193 (193)	100:93	Semi rigid brace	Lace up brace	58	40 ± 16	62	37 ± 15	6 months	53	-33	34.97***	52	-33	36.16***	0 (-0.35 to 0.35)	G1↓; G2↓	↓
	SF-12 (Mental)	Lamb et al. (2009)	584 (441)	337:247*	Aircast	Bledsoe boot	108	29 ± 10.7	114	30 ± 10.7	9 months	49.5	0.5	12**	51.4	-2.4	11.4**	-0.25 (-0.62 to 0.12)	G1↑; G2↓	↑
	SF-12 (Physical)	Lamb et al. (2009)	584 (441)	337:247*	Aircast	Bledsoe boot	108	29 ± 10.7	114	30 ± 10.7	9 months	34	16	9**	35.7	14.3	9.5**	-0.18 (-0.49 to 0.13)	G1↑; G2↑	↑
	Tegner Score	van den Bekerom et al. (2015)	193 (193)	100:93	Semi rigid brace	Lace up brace	58	40 ± 16	62	37 ± 15	6 months	1	2	3.89***	2	2	4.02***	0 (-0.35 to 0.35)	G1↑; G2↑	↑
C	FAOS (ADL)	van den Bekerom et al. (2015)	193 (193)	100:93	Tape	Semi rigid brace	66	35 ± 15	58	40 ± 16	6 months	53	27	33.16***	52	30	31.08***	0.09 (-0.42 to 0.60)	G1↑; G2↑	↑
		van den Bekerom et al. (2015)	193 (193)	100:93	Tape	Lace up brace	66	35 ± 15	62	37 ± 15	6 months	53	27	33.16***	50	40	12.05***	0.51 (-1.12 to 2.14)	G1↑; G2↑	↑
		Lamb et al. (2009)	584 (441)	337:247*	Tubigrip	Aircast brace	110	31 ± 11.2	108	29 ± 10.7	9 months	59.8	33.2	14.6**	55.4	38.6	13.4**	0.39 (-0.18 to 0.96)	G1↑; G2↑	↑
		Lamb et al. (2009)	584 (441)	337:247*	Tubigrip	Bledsoe boot	110	31 ± 11.2	114	30 ± 10.7	9 months	59.8	33.2	14.6**	57.5	35.5	14.2**	0.16 (-0.17 to 0.49)	G1↑; G2↑	↑
		Lamb et al. (2009)	584 (441)	337:247*	Below knee cast	Aircast brace	109	30 ± 10.5	108	29 ± 10.7	9 months	58	36	13.6**	55.4	38.6	13.4**	0.19 (-0.16 to 0.54)	G1↑; G2↑	↑
		Lamb et al. (2009)	584 (441)	337:247*	Below knee cast	Bledsoe boot	109	30 ± 10.5	114	30 ± 10.7	9 months	58	36	13.6**	57.5	35.5	14.2**	-0.04 (-0.31 to 0.23)	G1↑; G2↑	↑
	FAOS (Pain)	van den Bekerom et al. (2015)	193 (193)	100:93	Tape	Semi rigid brace	66	35 ± 15	58	40 ± 16	6 months	50	27	29.01***	52	28.9	27.59***	0.07 (-0.36 to 0.50)	G1↑; G2↑	↑
		van den Bekerom et al. (2015)	193 (193)	100:93	Tape	Lace up brace	66	35 ± 15	62	37 ± 15	6 months	50	27	29.01***	48	38	28.12***	0.38 (-1.01 to 1.77)	G1↑; G2↑	↑
		Lamb et al. (2009)	584 (441)	337:247*	Tubigrip	Aircast brace	110	31 ± 11.2	108	29 ± 10.7	9 months	39.5	41.5	16.7**	36.6	46.4	15**	0.31 (-0.22 to 0.84)	G1↑; G2↑	↑
		Lamb et al. (2009)	584 (441)	337:247*	Tubigrip	Bledsoe boot	110	31 ± 11.2	114	30 ± 10.7	9 months	39.5	41.5	16.7**	38.2	44.8	16.7**	0.20 (-0.21 to 0.61)	G1↑; G2↑	↑
		Lamb et al. (2009)	584 (441)	337:247*	Below knee cast	Aircast brace	109	30 ± 10.5	108	29 ± 10.7	9 months	39.2	45.8	18**	36.6	46.4	15**	0.04 (-0.23 to 0.31)	G1↑; G2↑	↑
		Lamb et al. (2009)	584 (441)	337:247*	Below knee cast	Bledsoe boot	109	30 ± 10.5	114	30 ± 10.7	9 months	39.2	45.8	18**	38.2	44.8	16.7**	-0.06 (-0.33 to 0.21)	G1↑; G2↑	↑
	FAOS (QOL)	van den Bekerom et al. (2015)	193 (193)	100:93	Tape	Semi rigid brace	66	35 ± 15	58	40 ± 16	6 months	41	15	24.87***	43	15	23.31***	0 (-0.35 to 0.35)	G1↑; G2↑	↑
		van den Bekerom et al. (2015)	193 (193)	100:93	Tape	Lace up brace	66	35 ± 15	62	37 ± 15	6 months	41	15	24.87***	41	20	24.10***	0.2 (-0.51 to 0.91)	G1↑; G2↑	↑
		Lamb et al. (2009)	584 (441)	337:247*	Tubigrip	Aircast brace	110	31 ± 11.2	108	29 ± 10.7	9 months	27.3	37.7	22**	20.9	50.1	20.6**	0.58 (-0.62 to 1.78)	G1↑; G2↑	↑
		Lamb et al. (2009)	584 (441)	337:247*	Tubigrip	Bledsoe boot	110	31 ± 11.2	114	30 ± 10.7	9 months	27.3	37.7	22**	23.9	45.1	21.1**	0.34 (-0.39 to 1.07)	G1↑; G2↑	↑
		Lamb et al. (2009)	584 (441)	337:247*	Below knee cast	Aircast brace	109	30 ± 10.5	108	29 ± 10.7	9 months	20.4	50.6	21**	20.9	50.1	20.6**	-0.02 (-0.29 to 0.25)	G1↑; G2↑	↑
		Lamb et al. (2009)	584 (441)	337:247*	Below knee cast	Bledsoe boot	109	30 ± 10.5	114	30 ± 10.7	9 months	20.4	50.6	21**	23.9	45.1	21.1**	-0.26 (-0.83 to 0.31)	G1↑; G2↑	↑
	FAOS (Sport + Recreation)	van den Bekerom et al. (2015)	193 (193)	100:93	Tape	Semi rigid brace	66	35 ± 15	58	40 ± 16	6 months	38	33	53.88***	41	25	46.63***	-0.16 (-1.22 to 0.90)	G1↑; G2↑	↑
		van den Bekerom et al. (2015)	193 (193)	100:93	Tape	Lace up brace	66	35 ± 15	62	37 ± 15	6 months	38	33	53.88***	33	49	44.19***	0.32 (-1.68 to 2.32)	G1↑; G2↑	↑
		Lamb et al. (2009)	584 (441)	337:247*	Tubigrip	Aircast brace	110	31 ± 11.2	108	29 ± 10.7	9 months	16.2	60.8	19.6**	11.7	66.3	16.3**	0.30 (-0.29 to 0.89)	G1↑; G2↑	↑
		Lamb et al. (2009)	584 (441)	337:247*	Tubigrip	Bledsoe boot	110	31 ± 11.2	114	30 ± 10.7	9 months	16.2	60.8	19.6**	14.1	63.9	14.1**	0.18 (-0.21 to 0.57)	G1↑; G2↑	↑
		Lamb et al. (2009)	584 (441)	337:247*	Below knee cast	Aircast brace	109	30 ± 10.5	108	29 ± 10.7	9 months	14.1	64.9	18.4**	11.7	66.3	16.3**	0.08 (-0.21 to 0.37)	G1↑; G2↑	↑
		Lamb et al. (2009)	584 (441)	337:247*	Below knee cast	Bledsoe boot	109	30 ± 10.5	114	30 ± 10.7	9 months	14.1	64.9	18.4**	14.1	63.9	14.1**	-0.06 (-0.33 to 0.21)	G1↑; G2↑	↑
	FAOS (Symptoms)	van den Bekerom et al. (2015)	193 (193)	100:93	Tape	Semi rigid brace	66	35 ± 15	58	40 ± 16	6 months	53	24	29.01***	58	20	23.31***	-0.15 (-0.76 to 0.46)	G1↑; G2↑	↑
		van den Bekerom et al. (2015)	193 (193)	100:93	Tape	Lace up brace	66	35 ± 15	62	37 ± 15	6 months	53	24	29.01***	53	27	36.16***	0.09 (-0.42 to 0.60)	G1↑; G2↑	↑
		Lamb et al. (2009)	584 (441)	337:247*	Tubigrip	Aircast brace	110	31 ± 11.2	108	29 ± 10.7	9 months	39.1	39.9	15.3**	37.5	41.5	16.3**	0.10 (-0.21 to 0.41)	G1↑; G2↑	↑
		Lamb et al. (2009)	584 (441)	337:247*	Tubigrip	Bledsoe boot	110	31 ± 11.2	114	30 ± 10.7	9 months	39.1	39.9	15.3**	40.2	37.8	17.5**	-0.13 (-0.46 to 0.20)	G1↑; G2↑	↑
		Lamb et al. (2009)	584 (441)	337:247*	Below knee cast	Aircast brace	109	30 ± 10.5	108	29 ± 10.7	9 months	41.1	37.9	17.2**	37.5	41.5	16.3**	0.21 (-0.22 to 0.64)	G1↑; G2↑	↑
		Lamb et al. (2009)	584 (441)	337:247*	Below knee cast	Bledsoe boot	109	30 ± 10.5	114	30 ± 10.7	9 months	41.1	37.9	17.2**	40.2	37.8	17.5**	-0.01 (-0.26 to 0.24)	G1↑; G2↑	↑
	Health (VAS)	van den Bekerom et al. (2015)	193 (193)	100:93	Tape	Semi rigid brace	66	35 ± 15	58	40 ± 16	6 months	71	0.4	27.36***	72	10	27.2***	0.64 (-0.90 to 1.60)	G1↑; G2↑	#
		van den Bekerom et al. (2015)	193 (193)	100:93	Tape	Lace up brace	66	35 ± 15	62	37 ± 15	6 months	71	0.4	27.36***	69	7	32.14***	0.45 (-0.66 to 1.10)	G1↑; G2↑	#
	Karlsson Score	van den Bekerom et al. (2015)	193 (193)	100:93	Tape	Semi rigid brace	66	35 ± 15	58	40 ± 16	6 months	37	32	41.45***	40	33	38.86***	0.02 (-0.35 to 0.39)	G1↑; G2↑	↑
		van den Bekerom et al. (2015)	193 (193)	100:93	Tape	Lace up brace	66	35 ± 15	62	37 ± 15	6 months	37	32	41.45***	35	40	40.17***	0.2 (-0.84 to 1.24)	G1↑; G2↑	↑
	Pain	van den Bekerom et al. (2015)	193 (193)	100:93	Tape	Semi rigid brace	66	35 ± 15	58	40 ± 16	6 months	48	-24	37.30***	53	-33	34.97***	-0.25 (-1.43 to 0.93)	G1↓; G2↓	↓
		van den Bekerom et al. (2015)	193 (193)	100:93	Tape	Lace up brace	66	35 ± 15	62	37 ± 15	6 months	48	-24	37.30***	52	-33	36.16***	-0.24 (-1.40 to 0.92)	G1↓; G2↓	↓
	SF-12 (Mental)	Lamb et al. (2009)	584 (441)	337:247*	Tubigrip	Aircast brace	110	31 ± 11.2	108	29 ± 10.7	9 months	51.5	-3.5	11**	49.5	0.5	12**	0.35 (-0.10 to 0.80)	G1↓; G2↑	↑
		Lamb et al. (2009)	584 (441)	337:247*	Tubigrip	Bledsoe boot	110	31 ± 11.2	114	30 ± 10.7	9 months	51.5	-3.5	11**	51.4	-2.4	11.4**	0.10 (-0.17 to 0.37)	G1↓; G2↓	↑
		Lamb et al. (2009)	584 (441)	337:247*	Below knee cast	Aircast brace	109	30 ± 10.5	108	29 ± 10.7	9 months	52	-3	10.5**	49.5	0.5	12**	0.31 (-0.12 to 0.74)	G1↓; G2↑	↑
		Lamb et al. (2009)	584 (441)	337:247*	Below knee cast	Bledsoe boot	109	30 ± 10.5	114	30 ± 10.7	9 months	52	-3	10.5**	51.4	-2.4	11.4**	0.05 (-0.22 to 0.32)	G1↓; G2↓	↑
	SF-12 (Physical)	Lamb et al. (2009)	584 (441)	337:247*	Tubigrip	Aircast brace	110	31 ± 11.2	108	29 ± 10.7	9 months	35.8	14.2	9.8**	34	16	9**	0.19 (-0.12 to 0.50)	G1↑; G2↑	↑
		Lamb et al. (2009)	584 (441)	337:247*	Tubigrip	Bledsoe boot	110	31 ± 11.2	114	30 ± 10.7	9 months	35.8	14.2	9.8**	35.7	14.3	9.5**	0.01 (-0.24 to 0.26)	G1↑; G2↑	↑
		Lamb et al. (2009)	584 (441)	337:247*	Below knee cast	Aircast brace	109	30 ± 10.5	108	29 ± 10.7	9 months	36	14	9.2**	34	16	9**	0.22 (-0.11 to 0.55)	G1↑; G2↑	↑
		Lamb et al. (2009)	584 (441)	337:247*	Below knee cast	Bledsoe boot	109	30 ± 10.5	114	30 ± 10.7	9 months	36	14	9.2**	35.7	14.3	9.5**	0.03 (-0.22 to 0.28)	G1↑; G2↑	↑
	Tegner Score	van den Bekerom et al. (2015)	193 (193)	100:93	Tape	Semi rigid brace	66	35 ± 15	58	40 ± 16	6 months	1	3	4.14***	1	2	3.89***	-0.25 (-0.62 to 0.12)	G1↑; G2↑	↑
		van den Bekerom et al. (2015)	193 (193)	100:93	Tape	Lace up brace	66	35 ± 15	62	37 ± 15	6 months	1	3	4.14***	2	2	4.02***	-0.25 (-0.62 to 0.12)	G1↑; G2↑	↑
B: Provision of a prosthetic/orthotic Vs. prosthetic/orthotic comparator; C: Provision of a prosthetic/orthotic Vs. non prosthetic/orthotic comparator
G1 = Group 1; G2 = Group 2; SD = Standard Deviation; †highest standard deviation from baseline and follow-up measurement unless otherwise stated; CI = Confidence interval; ↑ increase in mean score from baseline to follow up; ↓ decrease in mean score from baseline to follow up; ↔ no change in mean score from baseline to follow up
†highest standard deviation from baseline and followup measurment; *data for sample before dropouts/exclusions; **standard deviation from baseline measurement; ***standard deviation calculated from 95% Confidence Interval; #No information provided in article to indicate how improvement was defined
ADL: Activities of daily living; AOFAS: American Orthopaedic Foot and Ankle Society's; FAOS: Foot and Ankle Outcome Score; QOL: Quality of Life; SF-12: 12-item Short Form Health Survey; SF-36 = Medical Outcomes Survey Short Form 36
References
Best R, Böhle C, Schiffer T, Petersen W, Ellermann A, Brueggemann GP, et al. Early functional outcome of two different orthotic concepts in ankle sprains: a randomized controlled trial. Arch Orthop Trauma Surg. 2015;135(7):993-1001. doi: 10.1007/s00402-015-2230-x.
Lamb SE, Marsh JL, Hutton JL, Nakash R, Cooke MW. Mechanical supports for acute, severe ankle sprain: a pragmatic, multicentre, randomised controlled trial. Lancet. 2009;373(9663):575-81. doi: 10.1016/S0140-6736(09)60206-3. PubMed PMID: CN-00686917.
van Den Bekerom MPJ, van Kimmenade R, Sierevelt IN, Eggink K, Kerkhoffs GMMJ, van Dijk CN, et al. Randomized comparison of tape versus semi-rigid and versus lace-up ankle support in the treatment of acute lateral ankle ligament injury. Knee Surgery, Sports Traumatology, Arthroscopy. 2015. doi: 10.1007/s00167-015-3664-y.

[truncated: 3 more sheets: Cerebral Palsy, Lateral epicondylitis, Low back pain]
