# Supplementary material for: A systematic review of randomised controlled trials assessing effectiveness of prosthetic and orthotic interventions
Source: PLoS One. 2018 Mar 14;13(3):e0192094. doi: 10.1371/journal.pone.0192094 (PMC5851539; doi:10.1371/journal.pone.0192094)
Supplement: S5 File — (XLSX) [file pone.0192094.s005.xlsx]

## Sheet: Fracture
Category	Body region	Outcome Measure	Author (Year)	Sample size randomised (sample size analysed)	Gender (M:F)	Age (all participants)	Group 1	Group 2	No. of participants in G1	Age of G1 (mean ± SD years)	No. of participants in G2	Age of G2 (mean ± SD years)	Length of follow-up	No. of participants in G1	No. of participants in G2	No. of participants in G1 who benefitted	No. of participants in G2 who benefitted	Odds ratio (95% Confidence interval)
C	Hand	Back to work by 3 weeks	Harding et al. (2001)	73 (65)	62:3		Neighbour strapping	Metecarpal brace	28	25 (13-52)‡	37	28 (12-57)‡	3 weeks	28	37	8	34	0.04 (0.01 to 0.15)
	Hand	Satisfaction	Hansen and Hansen (1998)	105 (79)			Plaster cast	Functional brace	26		25		3 months	26	25	24	24	0.50 (0.04 to 5.89)
	Hand		Hansen and Hansen (1998)	105 (79)			Elastic bandage	Functional brace	28		25		3 months	28	25	27	24	1.13 (0.07 to 18.99)
	Hand		Harding et al. (2001)	73 (65)	62:3		Neighbour strapping	Metecarpal brace	28	25 (13-52)‡	37	28 (12-57)‡	3 weeks	28	37	20	28	0.80 (0.26 to 2.44)
	Wrist	Convenience	Karimi Mobarakeh et al. (2012)	142 (137)	103:39*	9.5 ± 1.9	Plaster cast	Wrist splint	73		64		3 weeks	73	64	66	58	0.72 (0.26 to 1.99)
	Wrist	Pain	Karimi Mobarakeh et al. (2012)	142 (137)	103:39*	9.5 ± 1.9	Plaster cast	Wrist splint	73		64		3 weeks	73	64	49	36	1.59 (0.79 to 3.18)
*data for sample before dropouts/exclusions; ‡(range)
References
Hansen PB, Hansen TB. The treatment of fractures of the ring and little metacarpal necks. A prospective randomized study of three different types of treatment. Journal of hand surgery (Edinburgh, Scotland). 1998;23(2):245-7.
Harding IJ, Parry D, Barrington RL. The use of a moulded metacarpal brace versus neighbour strapping for fractures of the little finger metacarpal neck. Journal of hand surgery (Edinburgh, Scotland). 2001;26(3):261-3. doi: 10.1054/jhsb.2000.0509.
Karimi Mobarakeh M, Nemati A, Noktesanj R, Fallahi A, Safari S. Application of removable wrist splint in the management of distal forearm torus fractures. Trauma Monthly. 2012;17(4):370-2. doi: 10.5812/traumamon.5094. PubMed PMID: CN-00911961.

## Sheet: Stroke
Category	Body region	Outcome Measure	Author (Year)	Sample size randomised (sample size analysed)	Gender (M:F)	Group 1	Group 2	No. of participants in G1	Age of G1 (mean ± SD years)	Time post stroke of G1 (mean ± SD)	No. of participants in G2	Age of G2 (mean ± SD years)	Time post stroke of G2 (mean ± SD)	Length of follow-up	No. of participants in G1	No. of participants in G2	No. of participants in G1 who benefitted	No. of participants in G2 who benefitted	Odds ratio (95% Confidence interval)
A	Lower leg	Achilles tendon reflex	Beckerman et al. (1996)	60 (57)	43:17	Thermocoagulation + Placebo ankle foot orthosis	Thermocoagulation + Ankle foot orthosis	15	58 (26-66)	47 (12-154)^ months	15	58 (21-71)	34 (5-64)^ months	15 weeks	15	15	7	8	0.77 (0.18 to 3.21)
			Beckerman et al. (1996)	60 (57)	43:17	Placebo thermocoagulation + Placebo ankle foot orthosis	Placebo thermocoagulation + Ankle foot orthosis	14	60.5 (41-72)	24.5 (9-185)^ months	16	55.5 (22-69)	39.5 (5-143)^ months	15 weeks	13	14	1	3	0.31 (0.03 to 3.39)
		Ankle clonus	Beckerman et al. (1996)	60 (57)	43:17	Thermocoagulation + Placebo ankle foot orthosis	Thermocoagulation + Ankle foot orthosis	15	58 (26-66)	47 (12-154)^ months	15	58 (21-71)	34 (5-64)^ months	15 weeks	15	15	5	8	0.44 (0.10 to 1.92)
			Beckerman et al. (1996)	60 (57)	43:17	Placebo thermocoagulation + Placebo ankle foot orthosis	Placebo thermocoagulation + Ankle foot orthosis	14	60.5 (41-72)	24.5 (9-185)^ months	16	55.5 (22-69)	39.5 (5-143)^ months	15 weeks	13	14	1	1	1.08 (0.06 to 19.31)
		Muscle tone	Beckerman et al. (1996)	60 (57)	43:17	Thermocoagulation + Placebo ankle foot orthosis	Thermocoagulation + Ankle foot orthosis	15	58 (26-66)	47 (12-154)^ months	15	58 (21-71)	34 (5-64)^ months	15 weeks	15	15	5	3	2.00 (0.38 to 10.51)
			Beckerman et al. (1996)	60 (57)	43:17	Placebo thermocoagulation + Placebo ankle foot orthosis	Placebo thermocoagulation + Ankle foot orthosis	14	60.5 (41-72)	24.5 (9-185)^ months	16	55.5 (22-69)	39.5 (5-143)^ months	15 weeks	13	14	4	6	0.59 (0.12 to 2.89)
		Spasticity	Beckerman et al. (1996)	60 (57)	43:17	Thermocoagulation + Placebo ankle foot orthosis	Thermocoagulation + Ankle foot orthosis	15	58 (26-66)	47 (12-154)^ months	15	58 (21-71)	34 (5-64)^ months	15 weeks	15	15	7	6	1.31 (0.31 to 5.58)
			Beckerman et al. (1996)	60 (57)	43:17	Placebo thermocoagulation + Placebo ankle foot orthosis	Placebo thermocoagulation + Ankle foot orthosis	14	60.5 (41-72)	24.5 (9-185)^ months	16	55.5 (22-69)	39.5 (5-143)^ months	15 weeks	13	14	1	3	0.31 (0.03 to 3.39)
*data for sample before dropouts/exclusions; ^Median (range)
References
Beckerman H, Becher J, Lankhorst GJ, Verbeek ALM, Vogelaar TW. The efficacy of thermocoagulation of the tibial nerve and a polypropylene ankle-foot orthosis on spasticity of the leg in stroke patients: results of a randomized clinical trial. Clinical Rehabilitation. 1996;10(2):112-20. doi: http://dx.doi.org/10.1177/026921559601000205. PubMed PMID: 294082866; 11758523.

## Sheet: Carpal Tunnel Syndrome
Category	Outcome Measure	Author (Year)	Sample size randomised (sample size analysed)	Gender (M:F)	Group 1	Group 2	No. of participants in G1	Age of G1 (mean ± SD years)	No. of participants in G2	Age of G2 (mean ± SD years)	Length of follow-up	No. of participants in G1	No. of participants in G2	No. of participants in G1 who benefitted	No. of participants in G2 who benefitted	Odds ratio (95% Confidence interval)
B	BQFSS	Baker et al. (2012)	124 (89)	29:74*	Cock up wrist splint + Lumbrical stretch	Lumbrical wrist splint + Lumbrical stretch	23	51.5 ± 11.1*	19	52.6 ± 13.6*	24 weeks	23	19	15	6	4.06 (0.58 to 28.63)
		Baker et al. (2012)	124 (89)	29:74*	Cock up wrist splint + General stretch	Lumbrical wrist splint + General stretch	22	51.5 ± 11.1*	21	52.6 ± 13.6*	24 weeks	22	21	6	8	0.61 (0.01 to 30.50)
	BQSS	Baker et al. (2012)	124 (89)	29:74*	Cock up wrist splint + Lumbrical stretch	Lumbrical wrist splint + Lumbrical stretch	23	51.5 ± 11.1*	19	52.6 ± 13.6*	24 weeks	23	19	17	12	1.65 (0.44 to 6.17)
		Baker et al. (2012)	124 (89)	29:74*	Cock up wrist splint + General stretch	Lumbrical wrist splint + General stretch	22	51.5 ± 11.1*	22	52.6 ± 13.6*	24 weeks	22	22	17	16	1.28 (0.04 to 40.76)
	DASH	Baker et al. (2012)	124 (89)	29:74*	Cock up wrist splint + Lumbrical stretch	Lumbrical wrist splint + Lumbrical stretch	23	51.5 ± 11.1*	19	52.6 ± 13.6*	24 weeks	23	19	6	4	1.32 (0.07 to 24.44)
		Baker et al. (2012)	124 (89)	29:74*	Cock up wrist splint + General stretch	Lumbrical wrist splint + General stretch	21	51.5 ± 11.1*	22	52.6 ± 13.6*	24 weeks	21	22	4	5	0.80 (0 to 151.51)
	reported "no to occasional symptoms"	Brininger et al. (2007)	61 (51)	10:41	Cock up wrist splint	Neutral wrist and metacarpophalangeal splint	11	46.6 ± 12.9	14	49.0 ± 15.4	8 weeks	11	14	2	5	0.40 (0.06 to 2.63)
C	Compression test (positive)	Bardak et al. (2009)	111 (111)	3:108	Nerve gliding exercises	Wrist splint + local steroid injection	35	22 ± 9.9	41	33 ± 9.6	11 months	35	41	23	30	0.62 (0.25 to 1.56)
	Phalen's test (positive)	Bardak et al. (2009)	111 (111)	3:108	Nerve gliding exercises	Wrist splint + local steroid injection	35	22 ± 9.9	41	33 ± 9.6	11 months	35	41	13	20	0.54 (0.22 to 1.36)
	Reverse Phalen's test (positive)	Bardak et al. (2009)	111 (111)	3:108	Nerve gliding exercises	Wrist splint + local steroid injection	35	22 ± 9.9	41	33 ± 9.6	11 months	35	41	21	25	0.96 (0.38 to 2.42)
	Tinel's test (positive)	Bardak et al. (2009)	111 (111)	3:108	Nerve gliding exercises	Wrist splint + local steroid injection	35	22 ± 9.9	41	33 ± 9.6	11 months	35	41	17	26	0.70 (0.26 to 1.88)
*data for sample before dropouts/exclusions
BQSS: Boston Carpal Tunnel Questionnaire Sympton Severity Scale; BQFSS: Boston Carpal Tunnel Questionnaire Functional Status Scale; DASH: Disabilities of the Arm, Shoulder, and Hand instrument
References
Baker NA, Moehling KK, Rubinstein EN, Wollstein R, Gustafson NP, Baratz M. The comparative effectiveness of combined lumbrical muscle splints and stretches on symptoms and function in carpal tunnel syndrome. Archives of Physical Medicine and Rehabilitation. 2012;93(1):1-10. doi: http://dx.doi.org/10.1016/j.apmr.2011.08.013.
Brininger TL, Rogers JC, Holm MB, Baker NA, Li ZM, Goitz RJ. Efficacy of a fabricated customized splint and tendon and nerve gliding exercises for the treatment of carpal tunnel syndrome: a randomized controlled trial. Archives of Physical Medicine & Rehabilitation. 2007;88(11):1429-35. doi: 10.1016/j.apnir.2007.07.019. PubMed PMID: 17964883.
Bardak AN, Alp M, Erhan B, Paker N, Kaya B, Onal AE. Evaluation of the clinical efficacy of conservative treatment in the management of carpal tunnel syndrome. Advances in Therapy. 2009;26(1):107-16. doi: 10.1007/s12325-008-0134-7. PubMed PMID: 2010016960.

## Sheet: Diabetic foot
Category	Outcome Measure	Author (Year)	Sample size randomised	Gender (M:F)	Group 1	Group 2	No. of participants in G1	Age of G1 (mean ± SD years)	Duration of condition of G1 (mean ± SD)	Diabetic type in G1 (Type 1:Type 2)	No. of participants in G2	Age of G2 (mean ± SD years)	Duration of condition of G2 (mean ± SD)	Diabetic type in G2 (Type 1:Type 2)	Length of follow-up	No. of participants in G1 who benefitted	No. of participants in G2 who benefitted	Odds ratio (95% Confidence interval)
A	Ulcer incidence	Scirè et al. (2009)	167		Control	Digital silicone padding	78	54.9 ± 18.2	16.4 ± 9.4	8:70	89	58.2 ±17.1	15.2 ± 8.9	12:77	3 months	66	88	0.06 (0.01 to 0.49)		Identified as primary outcome measure
	Ulcer incidence (1 year)	Rizzo et al. (2012)	298		Control	Custom orthosis and shoes	150	66.2 ± 9.4	17.4 ± 10.9	27:123	148	68.1 ± 14.1	18.1 ± 12.1	21:127	12 months (subgroup 3 and 5 years)	92	131	0.21 (0.11 to 0.38)
	Ulcer incidence (3 year)	Rizzo et al. (2012)	298		Control	Custom orthosis and shoes	62				51					24	42	0.14 (0.06 to 0.33)
	Ulcer incidence (5 year)	Rizzo et al. (2012)	298		Control	Custom orthosis and shoes	62				51					17	39	0.12 (0.05 to 0.27)
	Ulcer incidence (relapse)	Reiber et al. (2002)	400	308:92	Control	Shoe with cork insert	160	63 ±10		13:147	121	61 ± 10.1		8:113	2 years	133	103	0.86 (0.45 to 1.65)
		Reiber et al. (2002)	400	308:92	Control	Shoe with prefabricated insert	160	63 ±10		13:147	119	62 ± 10.1		6:113	2 years	133	102	0.82 (0.42 to 1.59)
		Ucciolo et al. (1995)	69	43:26	Control	Therapeutic footwear	36	60.2 ± 8.2	17.5 ± 8	9:27	33	59.6 ± 11	16.8 ± 12.7	8:25	12 months	15	24	0.27 (0.10 to 0.74)
B	Periwound maceration	Armstrong et al. (2005)	50	44:6	RCW wrapped with a cohesive bandage (iTCC)	RCW	23	66.9 ± 10.1			27	64.6 ± 9.8			12 weeks	8	18	0.27 (0.08 to 0.86)
	Ulcer healing	Armstrong et al. (2001)	63	52:11	RCW	Half shoe	20		18.2 ± 10.1		24		15.3 ± 7.9		12 weeks	13	14	1.33 (0.39 to 4.52)
		Armstrong et al. (2005)	50	44:6	RCW wrapped with a cohesive bandage (iTCC)	RCW	23	66.9 ± 10.1			27	64.6 ± 9.8			12 weeks	19	14	4.41 (1.18 to 16.45)
	Ulcer incidence (relapse)	Bus et al. (2013)	171	141:30	Custom made footwear	Custom made footwear with improved off loading	86	63.9 ± 10.1	14.7 ± 11.2	21:65	85	62.6 ± 10.2	19.9 ± 15.1	28:57	18 months	48	52	0.80 (0.44 to 1.47)
		Reiber et al. (2002)	400	308:92	Shoe with cork insert	Shoe with prefabricated insert	121	61 ± 10.1		8:113	119	62 ± 10.1		6:113	2 years	103	102	0.95 (0.47 to 1.95)
		Ulbrecht et al. (2014)	130	102:28	Orthosis	Shape and pressure based orthosis	64	58.5 ± 10.7			66	60.5 ± 10.1			15 months	48	60	0.30 (0.11 to 0.83)
C	Ulcer healing	Armstrong et al. (2001)	63	52:11	TCC	RCW	19		17.8 ± 8.7		20		18.2 ± 10.1		12 weeks	17	13	4.58 (0.81 to 25.80)
		Armstrong et al. (2001)	63	52:11	TCC	Half shoe	19		17.8 ± 8.7		24		15.3 ± 7.9		12 weeks	17	14	6.07 (1.14 to 32.41)
		Caravaggi et al (2000)	50	34:16	TCC	Shoe and insole	26	60.5 ± 10.7	17.3 ± 10.7		24	59.2 ± 9.9	16.2 ± 9.1		30 days	13	5	3.80 (1.09 to 13.26)
		Faglia et al. (2010)	45	30:15	TCC	RCW	23	59 ± 8.5	17.7 ± 11.2		22	61.7 ± 10.4	17.2 ± 10.7		90 days	17	16	1.06 (0.28 to 3.98)
		Miyan et al. (2014)	62		TCC	Footwear	20	52.34 ± 7.25	15.53 ± 7.29		23	49.79 ± 8.62	15.27 ± 7.04		12 weeks	19	22	0.86 (0.05 to 14.77)
		Miyan et al. (2014)	62		Scotchcast boot	Footwear	17	48.65 ± 9.03	13.4 ± 6.35		23	49.79 ± 8.62	15.27 ± 7.04		12 weeks	16	22	0.73 (0.04 to 12.52)
		Van De Weg et al. (2008)	43	34:9	TCC	Custom made footwear	23	64.8 ± 10.8	12(6.2)*		20	58.1 ± 11.1	12(7.17)*		16 weeks	6	6	0.82 (0.11 to 6.18)
iTTT = instant Total Contact Cast; RCW = Removable Cast Walker; TCC = Total Contact Cast
References
Armstrong DG, Lavery LA, Wu S, Boulton AJM. Evaluation of removable and irremovable cast walkers in the healing of diabetic foot wounds: a randomized controlled trial. Diabetes Care. 2005;28(3):551-4. PubMed PMID: 2005117368. Language: English. Entry Date: 20050805. Revision Date: 20101231. Publication Type: journal article.
Bus SA, Waaijman R, Arts M, de Haart M, Busch-Westbroek T, van Baal J, et al. Effect of custom-made footwear on foot ulcer recurrence in diabetes: a multicenter randomized controlled trial. Diabetes Care. 2013;36(12):4109-16. doi: http://dx.doi.org/10.2337/dc13-0996. PubMed PMID: 24130357.
Caravaggi C, Faglia E, De Giglio R, Mantero M, Quarantiello A, Sommariva E, et al. Effectiveness and safety of a nonremovable fiberglass off-bearing cast versus a therapeutic shoe in the treatment of neuropathic foot ulcers: a randomized study. Diabetes Care. 2000;23(12):1746-51. PubMed PMID: 11128345.
Faglia E, Caravaggi C, Clerici G, Sganzaroli A, Curci V, Vailati W, et al. Effectiveness of removable walker cast versus nonremovable fiberglass off-bearing cast in the healing of diabetic plantar foot ulcer: a randomized controlled trial. Diabetes care. 2010;33(7):1419-23. doi: http://dx.doi.org/10.2337/dc09-1708.
Miyan Z, Ahmed J, Zaidi SI, Ahmedani MY, Fawwad A, Basit A. Use of locally made off-loading techniques for diabetic plantar foot ulcer in Karachi, Pakistan. Int Wound J. 2014;11(6):691-5. doi: http://dx.doi.org/10.1111/iwj.12032. PubMed PMID: 23369009.
Reiber GE, Smith DG, Wallace C, Sullivan K, Hayes S, Vath C, et al. Effect of therapeutic footwear on foot reulceration in patients with diabetes: a randomized controlled trial. JAMA: Journal of the American Medical Association. 2002;287(19):2552. PubMed PMID: 2002173728. Language: English. Entry Date: 20021213. Revision Date: 20121228. Publication Type: journal article.
Rizzo L, Tedeschi A, Fallani E, Coppelli A, Vallini V, Iacopi E, et al. Custom-made orthesis and shoes in a structured follow-up program reduces the incidence of neuropathic ulcers in high-risk diabetic foot patients. The International Journal of Lower Extremity Wounds. 2012;11(1):59-64. doi: http://dx.doi.org/10.1177/1534734612438729. PubMed PMID: 22336901.
Uccioli L, Faglia E, Monticone G, Favales F, Durola L, Aldeghi A, et al. Manufactured shoes in the prevention of diabetic foot ulcers. Diabetes Care. 1995;18(10):1376-8. PubMed PMID: 8721941.
Ulbrecht JS, Hurley T, Mauger DT, Cavanagh PR. Prevention of recurrent foot ulcers with plantar pressure-based in-shoe orthoses: the CareFUL prevention multicenter randomized controlled trial. Diabetes Care. 2014;37(7):1982-9. doi: http://dx.doi.org/10.2337/dc13-2956. PubMed PMID: 24760263.

## Sheet: Lateral epicondylitis
Category	Outcome Measure	Author (Year)	Sample size randomised (sample size analysed)	Gender (M:F)	Group 1	Group 2	No. of participants in G1	Age of G1 (mean ± SD years)	Duration of condition of G1 (mean ± SD)	No. of participants in G2	Age of G2 (mean ± SD years)	Duration of condition of G2 (mean ± SD)	Length of follow-up	No. of participants in G1 who benefitted	No. of participants in G2 who benefitted	Odds ratio (95% Confidence interval)
C	Success rate	Struijs et al. (2004)	180 (180)	91:89	Brace + Physiotherapy	Brace	56	47 ± 9	21 ± 37 weeks	68	46 ± 11	23 ± 30 weeks	1 year	50	58	1.44 (0.49 to 4.23)		Identified as primary outcome measure
		Struijs et al. (2004)	180 (180)	91:89	Physiotherapy	Brace	56	43 ± 8	16 ± 16 weeks	68	46 ± 11	23 ± 30 weeks	1 year	49	58	1.21 (0.43 to 3.41)
References
Struijs PAA, Kerhoffs GMM, Assendelft WJJ, van Dijk CN. Conservative treatment of lateral epicondylitis: brace versus physical therapy or a combination of both -- a randomized clinical trial. American Journal of Sports Medicine. 2004;32(2):462-9. PubMed PMID: 2004162814. Language: English. Entry Date: 20041008. Revision Date: 20121228. Publication Type: journal article.
